# Supplementary material for: Clusterization in acute myeloid leukemia based on prognostic alternative splicing signature to reveal the clinical characteristics in the bone marrow microenvironment
Source: Cell Biosci. 2020 Oct 12;10:118. doi: 10.1186/s13578-020-00481-5 (PMC7552347; doi:10.1186/s13578-020-00481-5)
Supplement: Supplementary file 1 — Additional file 1: Table S1. Clinical characteristics of patients with AML. [file 13578_2020_481_MOESM1_ESM.xlsx]

## Sheet: Table S1
Supplementary Table S1. Clinical characteristics of patients with AML.
Characteristics	Number of Patients, N (%)
	(n = 178)
Age at diagnosis, years
Median (range)	55 (18-88)
<60	94 (52.81%)
≥60	84 (47.19%)
Gender
Male	95 (53.37%)
Female	83 (46.63%)
FAB subtypes
M0	16 (8.99%)
M1	42 (23.60%)
M2	41 (23.03%)
M3	16 (8.99%)
M4	35 (19.66%)
M5	21 (11.80%)
M6	2 (1.12%)
M7	3 (1.69%)
Not Classified	2 (1.12%)
Cytogenetics
Normal	88 (49.44%)
Complex karyotype	24 (13.48%)
inv (16)	8 (4.49%)
del (7q) / 7q-	9 (5.06%)
del (5q) / 5q-	3 (1.69%)
t (15;17)	11 (6.18%)
t (8;21)	7 (3.93%)
Trisomy 8	9 (5.06%)
Others	19 (10.67%)
Risk, cyto
Favorable	33 (18.54%)
Intermediate	103 (57.87%)
Poor	40 (22.47%)
Others	2 (1.12%)
FLT3 Mutation
Positive	50 (28.09%)
Negative	122 (68.54%)
Others	6 (3.37%)
IDH1 R132 Mutation
Positive	15 (8.43%)
Negative	159 (89.33%)
Others	4 (2.24%)
IDH1 R140 Mutation
Positive	13 (7.30%)
Negative	162 (91.01%)
Others	3 (1.69%)
IDH1 R172 Mutation
Positive	2 (1.12%)
Negative	173 (97.19%)
Others	3 (1.69%)
Vital status
Deceased	116 (65.17%)
Living	62 (34.83%)
Abbreviations: FAB, French American British; Complex karyotype is defned as more than or equal to 3 chromosomal abnormalities.
