# Supplementary material for: Clusterization in acute myeloid leukemia based on prognostic alternative splicing signature to reveal the clinical characteristics in the bone marrow microenvironment
Source: Cell Biosci. 2020 Oct 12;10:118. doi: 10.1186/s13578-020-00481-5 (PMC7552347; doi:10.1186/s13578-020-00481-5)
Supplement: Supplementary file 2 — Additional file 2: Table S2. The detailed information and prognostic signature of the detected AS events in AML. [file 13578_2020_481_MOESM2_ESM.xlsx]

## Sheet: Table S2
Supplementary Table S2.The detailed information and prognostic signature of the detected AS events in AML.
Symbol_ID	Gene_Symbol	AS_ID	Splice_Type	Exons	From_exon	To_exon	Percentage_with_values	PSI_range	Std_PSI	PSI_average	z_score	HR	95% CI	P-value
C1orf159-AT-10	C1orf159	10	AT	10.2			1	0.5813	0.1047	0.0910927	0.200138	1.195	0.209-6.835	0.841373
C1orf159-AT-11	C1orf159	11	AT	12			1	0.5813	0.1047	0.908907	-0.200138	0.837	0.146-4.787	0.841373
C1orf159-RI-12	C1orf159	12	RI	11.2	11.1	11.3	0.927	0.4931	0.0918	0.945531	-0.978341	0.342	0.04-2.937	0.327906
C1orf159-AD-13	C1orf159	13	AD	11.2:11.3	11.1	12	0.9775	0.6703	0.1678	0.773992	0.0297064	1.018	0.319-3.248	0.976301
C1orf159-RI-16	C1orf159	16	RI	5.4	5.3	5.5	0.8764	0.4741	0.0961	0.954801	0.111271	1.129	0.134-9.516	0.911402
C1orf159-RI-17	C1orf159	17	RI	5.2:5.3:5.4	5.1	5.5	0.9326	0.4672	0.0694	0.980956	0.205345	1.344	0.08-22.555	0.837302
C1orf159-AA-19	C1orf159	19	AA	5.1:5.2	4.4	5.3	0.7584	0.5122	0.1212	0.956295	0.613231	1.707	0.309-9.419	0.539724
C1orf159-AA-20	C1orf159	20	AA	5.1:5.2:5.3:5.4	4.4	5.5	0.9551	0.9485	0.2137	0.534534	-0.907487	0.641	0.245-1.676	0.364149
SDF4-AT-38	SDF4	38	AT	8.2			1	0.0597	0.0116	0.994419	-0.894871	0.001	0-3550.647	0.370856
UBE2J2-ES-47	UBE2J2	47	ES	6.1:6.2	5	7	1	0.2643	0.0526	0.111799	-0.576286	0.333	0.008-14.059	0.564422
UBE2J2-ES-52	UBE2J2	52	ES	4	2.1	5	1	0.2473	0.0462	0.0735635	-0.0653381	0.87	0.013-56.603	0.947905
UBE2J2-ES-53	UBE2J2	53	ES	2.2:3	2.1	5	1	0.3262	0.0648	0.0864478	-0.641461	0.357	0.015-8.313	0.521223
UBE2J2-AD-55	UBE2J2	55	AD	2.2	2.1	5	0.9944	0.2591	0.0466	0.0596613	-0.0634388	0.872	0.013-60.038	0.949417
UBE2J2-ES-65	UBE2J2	65	ES	2.1	1.1	5	1	0.2154	0.0416	0.955485	-0.48633	0.339	0.004-26.529	0.626733
UBE2J2-AD-66	UBE2J2	66	AD	1.2	1.1	2.1	0.8371	0.4703	0.1017	0.114694	-0.900033	0.377	0.045-3.152	0.368103
SCNN1D-AP-67	SCNN1D	67	AP	2.1			0.8483	0.6075	0.1161	0.168324	-0.191816	0.82	0.108-6.218	0.847886
SCNN1D-AP-68	SCNN1D	68	AP	1.1			0.8483	0.6075	0.1161	0.832914	0.00914994	1.009	0.137-7.43	0.9927
SCNN1D-RI-71	SCNN1D	71	RI	1.2	1.1	1.3	0.8596	0.7201	0.1945	0.840951	-0.510514	0.754	0.254-2.232	0.609691
ACAP3-ES-74	ACAP3	74	ES	21	20	22	0.9944	0.2421	0.0392	0.97041	-0.101248	0.829	0.022-31.544	0.919354
CPSF3L-AA-80	CPSF3L	80	AA	11.1	10	11.2	1	0.4473	0.0856	0.263953	0.875867	2.677	0.296-24.238	0.381102
CPSF3L-ES-81	CPSF3L	81	ES	00:10:11.100000	9	11.2	0.9944	0.481	0.1037	0.883923	0.935325	2.462	0.373-16.274	0.349621
CPSF3L-ES-82	CPSF3L	82	ES	10	9	11.2	1	0.1594	0.0289	0.971119	0.631814	9.488	0.009-10198.387	0.527508
CPSF3L-AA-83	CPSF3L	83	AA	7.1	6.2	7.2	1	0.12	0.0231	0.978772	0.314314	3.941	0.001-20400.651	0.753283
CPSF3L-AA-84	CPSF3L	84	AA	6.1	5.2	6.2	1	0.1151	0.0259	0.963575	0.105557	1.486	0.001-2322.325	0.915934
CPSF3L-ES-94	CPSF3L	94	ES	5.1:5.2:6.1:6.2	4	7.1	1	0.163	0.0194	0.994573	-0.736897	0.025	0-452.55	0.461185
CPSF3L-AA-98	CPSF3L	98	AA	5.1	4	5.2	1	0.4247	0.0962	0.29352	-1.50395	0.188	0.021-1.661	0.132593
CPSF3L-ES-101	CPSF3L	101	ES	3:4:5.1:5.2:6.1:6.2	2.1	7.1	0.9045	0.3383	0.0339	0.996583	-1.15775	0.013	0-20.261	0.246968
CPSF3L-ES-102	CPSF3L	102	ES	4:5.1:5.2:6.1:6.2	2.1	7.1	0.9213	0.2649	0.0264	0.997319	-1.15775	0.004	0-45.897	0.246968
CPSF3L-ES-103	CPSF3L	103	ES	2.2:3:4:5.2:6.1:6.2	2.1	7.1	0.9438	0.4614	0.0377	0.996337	-1.16587	0.078	0.001-5.687	0.243668
CPSF3L-ES-118	CPSF3L	118	ES	2.1:3:4:5.1:5.2:6.1:6.2	1	7.1	0.8652	0.6068	0.1261	0.957682	-0.0729784	0.943	0.194-4.588	0.941823
CPSF3L-ES-119	CPSF3L	119	ES	2.1:4:5.1:5.2:6.1:6.2	1	7.1	0.9101	0.5502	0.1131	0.964279	-0.19549	0.847	0.161-4.459	0.845009
CPSF3L-ES-120	CPSF3L	120	ES	4:5.1:5.2:6.1:6.2	1	7.1	0.9663	0.4466	0.083	0.974138	-0.195409	0.804	0.09-7.157	0.845072
CPSF3L-ES-121	CPSF3L	121	ES	2.1:2.2:3:4:5.2:6.1:6.2	1	7.1	0.9438	0.5628	0.1103	0.966901	-0.402834	0.717	0.142-3.611	0.68707
CPSF3L-ES-138	CPSF3L	138	ES	2.1:2.2:3	1	4	1	0.3063	0.053	0.0875736	-1.00729	0.123	0.002-7.244	0.313794
DVL1-AD-141	DVL1	141	AD	11.2	11.1	12	0.8202	0.9561	0.1689	0.43491	-1.00314	0.47	0.107-2.056	0.315795
MXRA8-AA-144	MXRA8	144	AA	11.1	10.2	11.2	0.809	0.3458	0.0443	0.993025	-3.60572	0	0-0.005	0.000311285
AURKAIP1-RI-150	AURKAIP1	150	RI	1.2:1.3:1.4	1.1	1.5	0.9663	0.6026	0.0895	0.134324	-0.504554	0.561	0.06-5.292	0.613872
AURKAIP1-AD-151	AURKAIP1	151	AD	1.2:1.3	1.1	1.5	0.9551	0.504	0.0927	0.138	1.25883	4.237	0.447-40.123	0.208093
CCNL2-AT-155	CCNL2	155	AT	12			1	0.6119	0.0939	0.508437	2.16903	11.832	1.269-110.329	0.0300808
CCNL2-AT-157	CCNL2	157	AT	6.3			1	0.6119	0.0939	0.491565	-2.16888	0.085	0.009-0.788	0.0300916
CCNL2-AA-158	CCNL2	158	AA	7.1	6.1	7.2	0.9101	0.3238	0.0554	0.960601	0.214775	1.515	0.034-67.026	0.829943
CCNL2-AD-159	CCNL2	159	AD	6.2	6.1	7.2	0.7921	0.6787	0.1314	0.86571	-0.281439	0.802	0.173-3.715	0.778373
CCNL2-ES-160	CCNL2	160	ES	6.1:7.1	5	7.2	0.9775	1	0.2399	0.697214	0.0244878	1.011	0.407-2.511	0.980463
CCNL2-ES-161	CCNL2	161	ES	6.1:6.2	5	7.2	0.9494	0.886	0.1715	0.386595	-0.221209	0.871	0.255-2.968	0.82493
CCNL2-ES-162	CCNL2	162	ES	6.1	5	7.2	0.8202	0.5243	0.1071	0.110893	-0.148934	0.858	0.114-6.46	0.881606
CCNL2-AD-164	CCNL2	164	AD	1.2	1.1	2	0.9045	0.2537	0.0476	0.0559895	-0.109336	0.791	0.012-52.565	0.912936
MRPL20-AT-165	MRPL20	165	AT	4			1	0.3122	0.0615	0.740793	1.73488	18.203	0.686-482.803	0.0827615
MRPL20-AT-166	MRPL20	166	AT	3.2			1	0.3122	0.0615	0.259207	-1.73488	0.055	0.002-1.457	0.0827615
ATAD3B-AT-172	ATAD3B	172	AT	8			1	0.4901	0.0787	0.0604618	-0.691425	0.445	0.045-4.411	0.489299
ATAD3B-AT-173	ATAD3B	173	AT	17			1	0.4901	0.0787	0.939538	0.691425	2.245	0.227-22.238	0.489299
ATAD3A-AP-174	ATAD3A	174	AP	1			0.927	0.6902	0.1377	0.773006	0.279366	1.254	0.256-6.152	0.779964
ATAD3A-AP-175	ATAD3A	175	AP	2			0.927	0.6902	0.1377	0.227657	-0.343948	0.754	0.151-3.759	0.730885
ATAD3A-AA-176	ATAD3A	176	AA	4.1	3	4.2	1	0.7937	0.1445	0.658658	-0.359645	0.788	0.216-2.879	0.719113
SSU72-AT-179	SSU72	179	AT	2.2			1	0.6053	0.0979	0.279538	0.802207	2.341	0.293-18.71	0.422433
SSU72-AT-180	SSU72	180	AT	5			1	0.6053	0.0979	0.720462	-0.802207	0.427	0.053-3.413	0.422433
MIB2-AP-181	MIB2	181	AP	2			0.9438	0.6641	0.1244	0.372628	0.0569556	1.05	0.198-5.553	0.954581
MIB2-AP-182	MIB2	182	AP	4			0.9438	0.6565	0.1396	0.230032	-1.66796	0.297	0.071-1.237	0.0953227
MIB2-AP-183	MIB2	183	AP	1			0.9438	0.6896	0.123	0.315019	1.29843	2.938	0.577-14.948	0.194139
MIB2-AP-184	MIB2	184	AP	3.1			0.9438	0.3451	0.0666	0.0819789	1.27964	6.675	0.364-122.242	0.20067
MIB2-ES-189	MIB2	189	ES	19.1:19.2:19.3	18	20	0.9663	0.2387	0.0351	0.984366	0.493707	3.717	0.02-681.741	0.621513
MIB2-RI-191	MIB2	191	RI	12.2	12.1	12.3	0.8146	0.7783	0.1317	0.169168	-0.0553626	0.948	0.144-6.231	0.95585
MIB2-ES-192	MIB2	192	ES	11	10.2	12.1	0.9382	0.2111	0.0365	0.982435	-1.38361	0.031	0-4.24	0.166478
MIB2-AA-193	MIB2	193	AA	10.1	9	10.2	0.8034	0.1481	0.0352	0.981655	0.723293	11.406	0.016-8351.56	0.4695
MIB2-ES-194	MIB2	194	ES	10.1:10.2	9	11	0.9494	0.218	0.0436	0.977031	0.277486	2.043	0.013-317.383	0.781407
MIB2-ES-196	MIB2	196	ES	8	7	9	1	0.1477	0.0248	0.987007	0.775257	30.115	0.005-164953.4	0.438188
MIB2-AD-198	MIB2	198	AD	5.3:5.4	5.2	6	0.9326	0.3644	0.0994	0.89179	0.0557613	1.056	0.154-7.232	0.955532
CDK11B-AP-204	CDK11B	204	AP	1			1	0.1773	0.038	0.963522	-1.33182	0.036	0-4.79	0.18292
SLC35E2B-ES-207	SLC35E2B	207	ES	2	1	3	1	0.5965	0.1232	0.676169	-1.17761	0.394	0.084-1.856	0.238952
CDK11A-AP-208	CDK11A	208	AP	1			0.9551	0	0	0.997732	-0.412547	0.357	0.003-47.624	0.679939
CDK11A-AD-213	CDK11A	213	AD	11.2	11.1	12.1	1	0.4423	0.0901	0.804384	-0.268514	0.733	0.076-7.098	0.788304
CDK11A-AD-214	CDK11A	214	AD	7.2	7.1	8	0.9607	0.8094	0.1307	0.438748	-0.497633	0.664	0.133-3.325	0.618743
CDK11A-ES-216	CDK11A	216	ES	6.2	5	7.1	1	0.3595	0.0605	0.904333	0.947698	5.633	0.158-201.092	0.343283
CDK11A-AA-217	CDK11A	217	AA	6.1	5	6.2	1	0.2292	0.0379	0.0561489	-0.254995	0.506	0.003-95.102	0.798727
CDK11A-AD-218	CDK11A	218	AD	4.2	4.1	5	0.9944	0.4923	0.0888	0.652213	1.02193	3.083	0.356-26.714	0.306813
CDK11A-RI-219	CDK11A	219	RI	2.3	2.2	2.4	0.9326	0.9348	0.1657	0.718796	-1.70218	0.335	0.095-1.18	0.0887208
CDK11A-AD-220	CDK11A	220	AD	2.3:2.4	2.2	3	1	0.6216	0.099	0.278021	-1.45825	0.196	0.022-1.753	0.144771
CDK11A-ES-221	CDK11A	221	ES	2.4	2.2	3	1	0.6481	0.0983	0.138739	0.62886	1.88	0.263-13.434	0.529441
SLC35E2-AT-222	SLC35E2	222	AT	8			1	0.8523	0.1234	0.341941	0.178004	1.175	0.199-6.959	0.85872
SLC35E2-AT-223	SLC35E2	223	AT	7			1	0.8523	0.1234	0.658059	-0.178021	0.851	0.144-5.038	0.858706
SLC35E2-ES-224	SLC35E2	224	ES	2	1	3	0.9944	0.7984	0.2193	0.753869	1.29415	1.825	0.734-4.539	0.195613
NADK-AP-225	NADK	225	AP	3			0.9944	0.7296	0.1891	0.230002	-0.32599	0.84	0.295-2.396	0.744432
NADK-AP-226	NADK	226	AP	8			0.9944	0.5163	0.1007	0.181574	0.335247	1.395	0.2-9.747	0.737439
NADK-AP-228	NADK	228	AP	1			0.9944	0.956	0.2443	0.575762	0.18339	1.081	0.471-2.479	0.854492
NADK-ES-229	NADK	229	ES	9.2:10.1	9.1	10.2	1	0.6088	0.0797	0.166193	-0.107917	0.874	0.075-10.158	0.914061
NADK-ES-230	NADK	230	ES	06:07:00	5	9.1	0.9831	0.2075	0.0405	0.0735446	-0.160469	0.678	0.006-77.844	0.872512
GNB1-ES-231	GNB1	231	ES	2	1	3	0.9494	0.1677	0.0263	0.931605	-1.21537	0.082	0.001-4.622	0.224223
C1orf86-AP-244	C1orf86	244	AP	1			0.8876	0.8697	0.1264	0.118719	2.1504	9.384	1.219-72.218	0.0315235
C1orf86-AP-245	C1orf86	245	AP	3			0.8876	0.8697	0.1264	0.878031	-1.83127	0.145	0.018-1.145	0.0670607
C1orf86-AT-246	C1orf86	246	AT	7.2			0.9944	0.7165	0.1063	0.673725	0.210144	1.224	0.186-8.057	0.833555
C1orf86-AT-247	C1orf86	247	AT	10			0.9944	0.7165	0.1063	0.325469	-0.26048	0.775	0.113-5.289	0.794494
C1orf86-ES-250	C1orf86	250	ES	6	5	7.1	0.9888	0.7675	0.1234	0.269513	-0.725183	0.554	0.112-2.735	0.46834
C1orf86-ES-251	C1orf86	251	ES	4	3	5	0.9213	0.2484	0.0464	0.978111	0.376823	2.56	0.019-340.023	0.706305
MORN1-AT-252	MORN1	252	AT	8			0.882	0.9639	0.188	0.377515	0.886256	1.574	0.577-4.294	0.37548
MORN1-AT-253	MORN1	253	AT	17			0.882	0.8643	0.1881	0.236635	-0.690033	0.65	0.192-2.207	0.490173
MORN1-AT-254	MORN1	254	AT	13			0.882	0.8397	0.1846	0.373742	-0.348679	0.821	0.27-2.492	0.72733
RER1-AP-256	RER1	256	AP	1			1	0.7807	0.1223	0.433497	1.46622	3.102	0.683-14.091	0.142588
RER1-AP-257	RER1	257	AP	2.1			1	0.7807	0.1223	0.566504	-1.46617	0.322	0.071-1.464	0.142601
RER1-AA-260	RER1	260	AA	6.1	5	6.2	1	0.2027	0.04	0.0839708	0.450764	2.966	0.026-335.253	0.65216
RER1-ES-261	RER1	261	ES	4	3	5	1	0.0643	0.0127	0.986162	0.976998	5988.02	0-226424993540.768	0.32857
PLCH2-AT-272	PLCH2	272	AT	23.2			0.7865	0.8322	0.2388	0.49277	-0.240025	0.887	0.334-2.356	0.810311
PLCH2-AT-273	PLCH2	273	AT	22.3			0.7865	0.8322	0.2388	0.483865	0.549937	1.315	0.496-3.487	0.582363
PANK4-ES-282	PANK4	282	ES	2.5:3.1	2.4	3.2	1	0.1315	0.0193	0.994657	-0.11648	0.562	0-9112.25	0.907272
PANK4-RI-283	PANK4	283	RI	2.3	2.2	2.4	0.9551	0.7702	0.1362	0.248401	-1.07842	0.429	0.092-1.997	0.280847
TNFRSF14-AP-285	TNFRSF14	285	AP	1			0.9719	0.5067	0.071	0.0632237	1.55963	5.777	0.637-52.36	0.118848
TNFRSF14-AP-286	TNFRSF14	286	AP	2.1			0.9719	0.5067	0.071	0.936234	-1.56348	0.172	0.019-1.562	0.11794
TNFRSF14-AA-289	TNFRSF14	289	AA	7.1	6	7.2	0.9888	0.8375	0.1342	0.530661	-0.76519	0.593	0.155-2.264	0.444159
FAM213B-ES-291	FAM213B	291	ES	5:6.1:6.2	4.2	6.3	0.8258	0.1671	0.014	0.99841	-1.33565	0	0-36.023	0.181663
MEGF6-AP-311	MEGF6	311	AP	1			0.9213	0.9664	0.2542	0.568842	-1.47163	0.546	0.244-1.222	0.141121
MEGF6-AP-312	MEGF6	312	AP	6			0.9213	0.9664	0.2542	0.428721	1.47309	1.836	0.818-4.12	0.140726
MEGF6-ES-314	MEGF6	314	ES	00:36:37.100000	35	37.2	0.9888	0.1017	0.0111	0.995868	-0.782697	0.096	0-33.746	0.433805
MEGF6-ES-315	MEGF6	315	ES	31	30	32	0.9326	0.745	0.161	0.714406	0.643194	1.51	0.43-5.3	0.520099
MEGF6-ES-316	MEGF6	316	ES	29	28	30	0.7978	0.7698	0.142	0.457525	-0.32766	0.745	0.128-4.325	0.743169
MEGF6-ES-317	MEGF6	317	ES	1 day, 2:27:00	25	28	0.9831	0.4675	0.0509	0.98499	0.175235	1.396	0.033-58.194	0.860895
TPRG1L-ES-319	TPRG1L	319	ES	3	2	4	1	0.0792	0.0109	0.996735	-1.62018	0	0-17.345	0.105193
WRAP73-RI-320	WRAP73	320	RI	11.2	11.1	11.3	1	0.7051	0.1358	0.678784	-1.63526	0.26	0.052-1.307	0.101994
CEP104-AT-339	CEP104	339	AT	23			1	0.1875	0.0337	0.948935	0.854621	14.972	0.03-7423.382	0.392761
CEP104-AT-340	CEP104	340	AT	7			1	0.1875	0.0337	0.051064	-0.854688	0.067	0-33.109	0.392724
DFFB-ES-345	DFFB	345	ES	9	8	10	0.9663	0.8241	0.1443	0.314273	-0.585536	0.651	0.155-2.738	0.558187
DFFB-ES-346	DFFB	346	ES	5	4.3	6	0.9607	0.8077	0.1953	0.639785	-1.62213	0.42	0.148-1.198	0.104775
DFFB-AA-348	DFFB	348	AA	4.1:4.2	2.1	4.3	0.7697	0.8502	0.1927	0.550659	-1.75095	0.36	0.115-1.13	0.0799542
NPHP4-ES-359	NPHP4	359	ES	7	6	8	0.9382	0.4535	0.0696	0.966202	0.7702	3.345	0.155-72.223	0.441181
KCNAB2-AP-361	KCNAB2	361	AP	3			1	0.464	0.0755	0.814612	2.45091	46.115	2.154-987.16	0.0142494
KCNAB2-AP-362	KCNAB2	362	AP	7			1	0.3009	0.0501	0.104673	-2.23005	0.008	0-0.554	0.025744
KCNAB2-RI-367	KCNAB2	367	RI	22.2	22.1	22.3	1	0.5313	0.0891	0.263848	-0.798386	0.395	0.041-3.856	0.424647
KCNAB2-ES-371	KCNAB2	371	ES	13:14:15:16:17:18:19:21:22.1:22.3	12	22.4	0.8596	0.6314	0.1036	0.971347	0.840432	2.413	0.309-18.831	0.400666
KCNAB2-ES-373	KCNAB2	373	ES	8	7	9	0.8258	0.2493	0.0342	0.994701	-1.51061	0.015	0-3.48	0.130888
KCNAB2-ES-374	KCNAB2	374	ES	6	5	9	1	0.5698	0.0869	0.43431	-0.0371486	0.954	0.08-11.386	0.970367
ICMT-ES-385	ICMT	385	ES	03:04:00	2	5	0.8258	0.7532	0.1947	0.647601	1.62444	2.455	0.831-7.255	0.104283
ICMT-ES-386	ICMT	386	ES	4	2	5	0.9944	0.3995	0.0841	0.879515	2.33246	22.018	1.638-295.874	0.0196765
ICMT-ES-387	ICMT	387	ES	3	2	4	0.8708	0.649	0.1096	0.20414	-0.0837735	0.916	0.118-7.096	0.933236
ACOT7-AP-389	ACOT7	389	AP	1.1			0.9494	0.9052	0.2122	0.569925	-1.28591	0.552	0.223-1.366	0.198475
ACOT7-AP-390	ACOT7	390	AP	4			0.9494	0.8031	0.1929	0.227822	0.303974	1.172	0.421-3.264	0.761148
ACOT7-AP-391	ACOT7	391	AP	2			0.9494	0.8654	0.1477	0.155229	0.700549	1.654	0.405-6.761	0.483585
ACOT7-AT-392	ACOT7	392	AT	10			1	0.7326	0.1449	0.351272	-2.50053	0.142	0.031-0.655	0.0124008
ACOT7-AT-393	ACOT7	393	AT	14			1	0.7326	0.1449	0.648729	2.50055	7.062	1.526-32.685	0.0124001
HES2-AT-400	HES2	400	AT	4.3			1	0.2018	0.0357	0.402201	-0.946749	0.055	0-22.104	0.343767
HES2-AT-401	HES2	401	AT	5			1	0.2018	0.0357	0.597798	0.946697	18.038	0.045-7193.199	0.343793
TNFRSF25-ES-461	TNFRSF25	461	ES	3	2	4	0.8596	0.2386	0.0426	0.984985	-1.36047	0.055	0.001-3.576	0.173682
KLHL21-AP-478	KLHL21	478	AP	2			1	0.1608	0.0178	0.995177	-0.454655	0.11	0-1490.075	0.649358
KLHL21-RI-481	KLHL21	481	RI	4.2	4.1	4.3	1	0.1312	0.0196	0.993869	0.0318063	1.201	0-97901.443	0.974627
KLHL21-RI-482	KLHL21	482	RI	4.2:4.3	4.1	4.4	1	0.5898	0.1221	0.692789	-0.69647	0.552	0.103-2.943	0.486135
THAP3-AT-486	THAP3	486	AT	7			1	0.3471	0.0536	0.364861	0.847682	4.707	0.131-169.098	0.396615
THAP3-AT-487	THAP3	487	AT	6			1	0.3471	0.0536	0.63514	-0.847548	0.213	0.006-7.635	0.396689
DNAJC11-AP-492	DNAJC11	492	AP	1			1	0.1146	0.016	0.994424	-1.93138	0	0-1.198	0.0534357
DNAJC11-ES-495	DNAJC11	495	ES	12	11	13	1	0.085	0.0193	0.987488	1.92472	117007	0.808-16952630026.536	0.0542649
DNAJC11-ES-496	DNAJC11	496	ES	9.2:10:11:12:13:14:15:16:17.1	9.1	17.2	1	0.0557	0.0141	0.991183	1.07231	5892.75	0.001-45884102787.253	0.283579
DNAJC11-ES-498	DNAJC11	498	ES	4	3	5	1	0.1975	0.0206	0.991343	-0.419926	0.069	0-17873.526	0.674539
CAMTA1-AT-502	CAMTA1	502	AT	5			1	0.4504	0.0903	0.690272	0.713966	2.111	0.271-16.413	0.475248
CAMTA1-AT-503	CAMTA1	503	AT	6			1	0.4354	0.0866	0.296116	-0.285993	0.725	0.08-6.563	0.774884
CAMTA1-ES-507	CAMTA1	507	ES	3	1	4	0.7528	0.3482	0.0666	0.834902	2.02523	47.412	1.132-1985.064	0.042844
VAMP3-AP-509	VAMP3	509	AP	1			1	0.533	0.1022	0.357598	0.33383	1.371	0.215-8.727	0.738508
VAMP3-AP-510	VAMP3	510	AP	2			1	0.533	0.1022	0.642402	-0.33383	0.73	0.115-4.645	0.738508
PER3-AT-513	PER3	513	AT	10.2			0.9382	0.6716	0.1331	0.0757174	-0.359161	0.754	0.161-3.523	0.719475
PER3-AT-514	PER3	514	AT	22			0.9382	0.6716	0.1331	0.926215	0.405476	1.377	0.293-6.477	0.685128
PARK7-AP-523	PARK7	523	AP	1.1			1	0.0871	0.0128	0.990182	-0.350638	0.096	0-46525.984	0.72586
PARK7-AD-528	PARK7	528	AD	1.2	1.1	3	1	0.4626	0.0963	0.474772	0.64835	1.936	0.263-14.261	0.516759
ERRFI1-AT-531	ERRFI1	531	AT	3.4			0.9607	0.9405	0.2659	0.462709	-0.510775	0.801	0.343-1.874	0.609508
ERRFI1-AT-532	ERRFI1	532	AT	4			0.9607	0.9405	0.2659	0.538351	0.45265	1.215	0.522-2.829	0.650801
RERE-AP-541	RERE	541	AP	9			1	0.6488	0.1357	0.500365	-1.56665	0.309	0.071-1.342	0.117196
RERE-AP-543	RERE	543	AP	14			1	0.3688	0.0757	0.0904298	1.77389	8.714	0.797-95.291	0.076081
RERE-AP-544	RERE	544	AP	1			1	0.7494	0.1347	0.40921	0.571192	1.535	0.353-6.678	0.56787
RERE-ES-547	RERE	547	ES	2	1	3	0.9607	0.8692	0.1352	0.406511	-2.13098	0.213	0.051-0.883	0.0330912
CA6-AT-548	CA6	548	AT	3			1	0.5072	0.0788	0.957629	-1.83473	0.042	0.001-1.242	0.066545
SLC2A5-AP-552	SLC2A5	552	AP	1			0.9326	0.269	0.0396	0.953658	-1.51477	0.075	0.003-2.142	0.129831
SLC2A5-RI-556	SLC2A5	556	RI	6.2	6.1	6.3	0.9775	0.8509	0.17	0.510979	-1.59413	0.371	0.11-1.256	0.110907
SLC2A5-ES-557	SLC2A5	557	ES	02:03:00	1	5	0.9775	0.1039	0.0155	0.991211	-0.469798	0.336	0.004-31.718	0.638499
H6PD-AP-559	H6PD	559	AP	1			0.9719	0.8844	0.1598	0.686801	2.06982	4.035	1.077-15.116	0.0384693
H6PD-AP-560	H6PD	560	AP	2			0.9719	0.8844	0.1598	0.313552	-2.11444	0.24	0.064-0.901	0.0344774
TMEM201-AT-564	TMEM201	564	AT	11			1	0.3076	0.0555	0.7323	0.355483	1.905	0.055-66.545	0.722228
TMEM201-AT-565	TMEM201	565	AT	6.2			1	0.3076	0.0555	0.2677	-0.355067	0.525	0.015-18.351	0.72254
TMEM201-ES-566	TMEM201	566	ES	8	7	9	0.927	0.2793	0.0654	0.944633	-1.05726	0.256	0.021-3.196	0.290391
PIK3CD-AP-567	PIK3CD	567	AP	1			0.9944	0.7981	0.1363	0.670001	-0.744549	0.555	0.118-2.611	0.456544
PIK3CD-AP-568	PIK3CD	568	AP	10			0.9944	0.3606	0.0819	0.140386	0.678944	2.43	0.187-31.517	0.497174
PIK3CD-AP-569	PIK3CD	569	AP	3			0.9944	0.7206	0.1048	0.189466	0.436402	1.597	0.195-13.092	0.662545
PIK3CD-RI-572	PIK3CD	572	RI	17.2	17.1	17.3	1	0.5371	0.1028	0.316238	-1.20002	0.302	0.043-2.137	0.230133
PIK3CD-AA-573	PIK3CD	573	AA	14.1	13	14.2	0.9888	0.746	0.0825	0.178634	-0.105068	0.883	0.087-9.007	0.916322
PIK3CD-AA-574	PIK3CD	574	AA	8.1	7	8.2	1	0.0791	0.0152	0.985841	-0.38881	0.083	0-23066.54	0.697417
CLSTN1-ES-575	CLSTN1	575	ES	11	10	12	1	0.3461	0.0518	0.0700669	-1.56909	0.037	0.001-2.268	0.116626
CTNNBIP1-AP-577	CTNNBIP1	577	AP	1			0.9831	0.8023	0.1578	0.411558	1.05301	1.893	0.577-6.213	0.292337
CTNNBIP1-AP-578	CTNNBIP1	578	AP	2			0.9831	0.8254	0.1602	0.55194	-1.56656	0.369	0.106-1.285	0.117218
CTNNBIP1-RI-583	CTNNBIP1	583	RI	8.2	8.1	8.3	0.8876	0.3252	0.0574	0.973474	-0.607722	0.363	0.014-9.56	0.543372
LZIC-AD-588	LZIC	588	AD	3.2	3.1	4	0.9944	0.0825	0.0101	0.995709	-3.14278	0.001	0-0.062	0.00167351
NMNAT1-AT-589	NMNAT1	589	AT	5			1	0.1532	0.0298	0.629272	-1.71211	0.004	0-2.265	0.0868755
NMNAT1-AT-590	NMNAT1	590	AT	6.3			1	0.1532	0.0298	0.370728	1.71211	283.843	0.441-182502.074	0.0868755
NMNAT1-RI-591	NMNAT1	591	RI	6.2	6.1	6.3	1	0.2639	0.0573	0.554702	0.272338	1.625	0.049-53.577	0.785362
RBP7-ES-592	RBP7	592	ES	2	1	3	1	0.5437	0.109	0.945381	-0.574523	0.561	0.078-4.025	0.565614
UBE4B-AT-593	UBE4B	593	AT	3			1	0.2985	0.0551	0.127225	-1.1689	0.125	0.004-4.085	0.242443
UBE4B-AT-594	UBE4B	594	AT	29			1	0.2985	0.0551	0.872775	1.1689	8	0.245-261.453	0.242443
UBE4B-ES-596	UBE4B	596	ES	8	7	9	1	0.7074	0.1144	0.310282	-0.789441	0.489	0.083-2.89	0.429854
KIF1B-AT-601	KIF1B	601	AT	25			1	0.2329	0.0467	0.373891	0.38811	2.411	0.028-205.336	0.697935
KIF1B-AT-602	KIF1B	602	AT	52.2			1	0.2329	0.0467	0.626108	-0.38828	0.415	0.005-35.307	0.697809
KIF1B-AA-604	KIF1B	604	AA	52.1	51	52.2	1	0.1715	0.013	0.99887	0.109882	10.561	0-1.92202955329404E+19	0.912503
APITD1-AT-613	APITD1	613	AT	6			1	0.5783	0.0975	0.247967	-0.481642	0.594	0.071-4.951	0.63006
APITD1-AT-614	APITD1	614	AT	5			1	0.5783	0.0975	0.752033	0.481642	1.684	0.202-14.04	0.63006
DFFA-AT-616	DFFA	616	AT	5.3			1	0.206	0.0406	0.171942	-0.797852	0.126	0.001-20.357	0.424956
DFFA-AT-617	DFFA	617	AT	6			1	0.206	0.0406	0.828057	0.797872	7.916	0.049-1275.72	0.424945
DFFA-ES-619	DFFA	619	ES	4	3	5.1	1	0.3801	0.045	0.966287	1.27933	23.153	0.188-2852.333	0.20078
PEX14-ES-620	PEX14	620	ES	3	2	4	0.9944	0.0804	0.0134	0.994873	0.407243	4.013	0.005-3221.203	0.683829
CASZ1-AT-621	CASZ1	621	AT	16.2			0.9944	0.8923	0.1519	0.542007	1.16229	2.138	0.594-7.7	0.245118
CASZ1-AT-622	CASZ1	622	AT	21			0.9944	0.8923	0.1519	0.458299	-1.16572	0.467	0.13-1.68	0.243727
TARDBP-RI-629	TARDBP	629	RI	7.5	7.4	7.6	1	0.0718	0.0155	0.977331	0.0647464	1.564	0-1179746.979	0.948376
TARDBP-ES-633	TARDBP	633	ES	03:04:00	2	5	1	0.141	0.0243	0.978819	-0.396739	0.174	0-991.668	0.69156
TARDBP-ES-634	TARDBP	634	ES	4	2	5	1	0.2194	0.0208	0.98678	-0.782494	0.029	0-201.302	0.433924
TARDBP-ES-635	TARDBP	635	ES	3	2	4	1	0.6309	0.1099	0.419697	-1.17543	0.307	0.043-2.198	0.239822
MASP2-AT-636	MASP2	636	AT	12			1	0.1165	0.0147	0.994675	-2.4045	0	0-0.052	0.0161946
SRM-AA-640	SRM	640	AA	2.1	1	2.2	1	0.303	0.0365	0.0541219	-0.0127776	0.969	0.008-123.514	0.989805
EXOSC10-ES-643	EXOSC10	643	ES	18	17	19	1	0.0641	0.0103	0.994433	0.994555	23157.3	0-9250227642748.8	0.319953
EXOSC10-RI-644	EXOSC10	644	RI	16.4	16.3	16.5	1	0.5332	0.1001	0.607895	-1.21842	0.27	0.033-2.219	0.223064
EXOSC10-RI-645	EXOSC10	645	RI	16.2	16.1	16.3	1	0.6504	0.1254	0.464189	-0.398123	0.735	0.161-3.354	0.69054
EXOSC10-ES-647	EXOSC10	647	ES	4	3	5	1	0.5517	0.0877	0.675251	-0.552468	0.478	0.035-6.573	0.580628
MTOR-AP-648	MTOR	648	AP	1			0.9944	0.4806	0.1216	0.159793	0.326176	1.301	0.268-6.31	0.744291
MTOR-AP-649	MTOR	649	AP	39.1			0.9944	0.4806	0.1216	0.840324	-0.314712	0.776	0.16-3.767	0.752981
UBIAD1-AT-650	UBIAD1	650	AT	3			1	0.2821	0.0535	0.133722	1.08453	7.868	0.189-327.215	0.278129
UBIAD1-AT-651	UBIAD1	651	AT	2			1	0.2821	0.0535	0.866279	-1.08457	0.127	0.003-5.285	0.278113
FBXO44-ES-657	FBXO44	657	ES	5.2:6	5.1	7	0.7753	0.7263	0.1463	0.804435	-0.281892	0.798	0.166-3.837	0.778026
MAD2L2-AD-664	MAD2L2	664	AD	7.2	7.1	8	0.9888	0.1815	0.0406	0.0544547	0.879343	9.282	0.065-1331.721	0.379216
MAD2L2-ES-665	MAD2L2	665	ES	02:03:00	1	4	0.8652	0.6861	0.0862	0.983298	1.31659	11.078	0.309-397.504	0.187974
AGTRAP-AD-666	AGTRAP	666	AD	6.2	6.1	7	0.9719	0.4243	0.0621	0.874624	2.20098	48.005	1.528-1508.222	0.0277375
AGTRAP-ES-669	AGTRAP	669	ES	5	3	6.1	0.9775	0.0135	0.0014	0.997562	-0.488662	0.306	0.003-35.32	0.625081
AGTRAP-AA-670	AGTRAP	670	AA	4.1	3	4.2	0.9157	0.4556	0.121	0.855727	0.206668	1.186	0.234-6.005	0.836269
AGTRAP-ES-671	AGTRAP	671	ES	4.1:4.2	3	5	0.9888	0.9128	0.1335	0.391333	-1.83779	0.236	0.051-1.101	0.0660928
AGTRAP-ES-672	AGTRAP	672	ES	4.2	3	5	0.8539	0.4749	0.0902	0.104146	-1.97138	0.088	0.008-0.986	0.0486808
AGTRAP-ES-675	AGTRAP	675	ES	3:4.1:4.2	1	5	0.8708	0.295	0.0839	0.953193	-0.648925	0.407	0.027-6.149	0.516387
AGTRAP-ES-679	AGTRAP	679	ES	3	1	5	0.9382	0.1479	0.0245	0.985719	-0.306777	0.49	0.005-46.871	0.759013
MTHFR-AP-682	MTHFR	682	AP	4.1			0.9101	0.8175	0.1468	0.702708	2.25527	6.149	1.268-29.804	0.0241164
MTHFR-AP-683	MTHFR	683	AP	1			0.9101	0.8175	0.1446	0.287498	-1.54871	0.271	0.052-1.415	0.121451
CLCN6-AT-686	CLCN6	686	AT	24			1	0.3926	0.0677	0.348221	1.875	20.613	0.872-487.335	0.0607927
CLCN6-AT-688	CLCN6	688	AT	6			1	0.4051	0.0696	0.628283	-1.82089	0.058	0.003-1.243	0.0686238
CLCN6-ES-689	CLCN6	689	ES	13	12	14	0.9888	0.7666	0.1551	0.699298	-0.337079	0.81	0.239-2.75	0.736058
CLCN6-ES-690	CLCN6	690	ES	3	2	4	0.9831	0.135	0.0167	0.994503	-0.819195	0.052	0-61.256	0.412675
NPPA-AP-691	NPPA	691	AP	2			0.9101	0.683	0.1302	0.77589	1.5479	3.653	0.708-18.843	0.121647
NPPA-AP-692	NPPA	692	AP	1			0.9101	0.683	0.1302	0.224292	-1.77636	0.222	0.042-1.168	0.0756729
KIAA2013-AT-693	KIAA2013	693	AT	2.2			1	0.3667	0.0517	0.14325	-0.397386	0.44	0.008-25.29	0.691083
KIAA2013-AT-694	KIAA2013	694	AT	3			1	0.3667	0.0517	0.85675	0.397386	2.274	0.04-130.779	0.691083
MFN2-ES-696	MFN2	696	ES	2	1	3	1	0.2253	0.0463	0.938858	-0.254273	0.574	0.008-41.241	0.799285
MIIP-ES-697	MIIP	697	ES	8	7	9	0.9944	0.0554	0.0077	0.995727	-0.67292	0.219	0.003-18.279	0.500998
VPS13D-AP-704	VPS13D	704	AP	70			0.8764	0.558	0.1169	0.231759	0.683851	1.847	0.318-10.717	0.494069
VPS13D-AP-706	VPS13D	706	AP	1			0.8764	0.8641	0.2049	0.38582	-0.758137	0.673	0.242-1.873	0.448369
VPS13D-AP-707	VPS13D	707	AP	69			0.8764	1	0.1743	0.328739	0.0531402	1.032	0.325-3.274	0.95762
PRDM2-AP-718	PRDM2	718	AP	2			0.9775	0.4389	0.1069	0.929734	-0.259971	0.771	0.108-5.499	0.794886
PRDM2-AP-720	PRDM2	720	AP	1			0.9775	0.4389	0.1069	0.0699598	0.265321	1.305	0.183-9.302	0.790762
PRDM2-AT-721	PRDM2	721	AT	11			1	0.3613	0.0716	0.822916	-0.78146	0.318	0.018-5.635	0.434532
PRDM2-AT-722	PRDM2	722	AT	13			1	0.3613	0.0716	0.177083	0.781454	3.147	0.177-55.814	0.434536
PRDM2-ES-723	PRDM2	723	ES	10	9	12	0.8764	0.4203	0.091	0.947899	-0.782248	0.421	0.048-3.68	0.434069
PRDM2-ES-724	PRDM2	724	ES	08:09:10	7	12	0.8427	0.8283	0.2322	0.83326	0.436305	1.237	0.476-3.212	0.662616
PRDM2-ES-725	PRDM2	725	ES	09:10:00	7	12	0.8764	0.4322	0.0947	0.942183	-0.179949	0.785	0.056-10.966	0.857193
PRDM2-ES-728	PRDM2	728	ES	8	7	9	0.9213	0.7132	0.1167	0.202838	0.156744	1.155	0.191-6.978	0.875446
KAZN-AT-733	KAZN	733	AT	11.2			0.927	1	0.2776	0.714775	0.0206705	1.007	0.498-2.038	0.983508
KAZN-AT-734	KAZN	734	AT	18			0.927	1	0.2776	0.282744	0.0448806	1.016	0.504-2.05	0.964202
FHAD1-AT-749	FHAD1	749	AT	36			1	0.3148	0.0524	0.986413	-0.881184	0.189	0.005-7.669	0.378218
CASP9-AP-758	CASP9	758	AP	2			0.8989	0.6404	0.117	0.903485	0.0304863	1.029	0.168-6.28	0.975679
CASP9-AP-759	CASP9	759	AP	1			0.8989	0.6404	0.117	0.0974957	-0.128881	0.887	0.143-5.494	0.897452
CASP9-RI-760	CASP9	760	RI	9.2	9.1	9.3	0.9551	0.368	0.0696	0.0956509	-0.418561	0.544	0.031-9.409	0.675537
CASP9-ES-761	CASP9	761	ES	4:5:6:7	3.2	8	1	0.2962	0.0687	0.937521	0.586567	2.347	0.136-40.6	0.557494
CASP9-AD-762	CASP9	762	AD	3.2	3.1	4	0.9944	0.0638	0.0066	0.99689	0.854283	8.66216e+06	0-7.15278399038095E+22	0.392948
DNAJC16-AT-763	DNAJC16	763	AT	13.3			1	0.3136	0.0611	0.186641	-1.67657	0.063	0.002-1.596	0.0936269
DNAJC16-AT-764	DNAJC16	764	AT	16			1	0.1539	0.0281	0.0730191	0.989009	34.292	0.031-37806.962	0.322659
DNAJC16-AT-765	DNAJC16	765	AT	15			1	0.3738	0.0636	0.740338	1.13012	5.591	0.283-110.624	0.258426
PLEKHM2-ES-767	PLEKHM2	767	ES	7	6	8	1	0.6564	0.1419	0.542788	-0.383695	0.764	0.193-3.022	0.701204
FBLIM1-AT-772	FBLIM1	772	AT	11			1	0.1943	0.029	0.338616	0.651037	10.15	0.009-10873.738	0.515023
FBLIM1-AT-773	FBLIM1	773	AT	9.2			1	0.1943	0.029	0.661383	-0.651004	0.099	0-105.565	0.515044
ZBTB17-AA-778	ZBTB17	778	AA	14.1	13	14.2	0.8876	0.5757	0.1	0.131325	0.383944	1.474	0.204-10.674	0.70102
ZBTB17-RI-779	ZBTB17	779	RI	9.2	9.1	9.3	0.9944	0.8779	0.1496	0.384771	-0.326327	0.805	0.219-2.956	0.744177
ZBTB17-AA-780	ZBTB17	780	AA	5.1	4	5.2	0.8034	0.4466	0.1106	0.142611	-0.370703	0.672	0.082-5.509	0.710859
ZBTB17-ES-782	ZBTB17	782	ES	4	3	5.2	1	0.2358	0.0409	0.97679	0.625872	5.168	0.03-885.379	0.531399
ZBTB17-ES-784	ZBTB17	784	ES	3	2	4	1	0.194	0.0267	0.989554	0.295519	3.114	0.002-5823.539	0.767598
SZRD1-AA-803	SZRD1	803	AA	4.1	3	4.2	1	0.5728	0.1052	0.641172	0.13518	1.157	0.14-9.592	0.89247
SZRD1-ES-804	SZRD1	804	ES	2	1	3	1	0.9895	0.1631	0.305227	-1.39715	0.407	0.115-1.436	0.162368
SZRD1-ES-805	SZRD1	805	ES	02:03:00	1	4.1	0.9944	0.7793	0.1627	0.348341	-1.30163	0.436	0.125-1.522	0.193042
SZRD1-ES-806	SZRD1	806	ES	3	1	4.1	0.9775	0.6966	0.1387	0.641796	0.146215	1.117	0.253-4.941	0.883752
SZRD1-ES-807	SZRD1	807	ES	02:03:04.100000	1	4.2	0.9831	0.8834	0.1587	0.315637	-1.53819	0.36	0.098-1.324	0.124002
SZRD1-ES-808	SZRD1	808	ES	00:03:04.100000	1	4.2	0.9831	0.7207	0.1352	0.597152	-1.00793	0.438	0.088-2.182	0.313486
SZRD1-AA-809	SZRD1	809	AA	4.1	1	4.2	0.9607	0.7405	0.1389	0.449693	-1.1598	0.415	0.094-1.835	0.246129
SZRD1-ES-810	SZRD1	810	ES	02:03:00	1	4.2	0.9607	0.7547	0.1327	0.204768	-1.70652	0.224	0.04-1.248	0.0879117
SZRD1-ES-811	SZRD1	811	ES	3	1	4.2	0.9494	0.733	0.1545	0.458857	-1.05293	0.48	0.123-1.881	0.292375
SPATA21-AT-812	SPATA21	812	AT	17			0.9775	0.6097	0.141	0.217099	-0.613144	0.62	0.134-2.861	0.539781
SPATA21-AT-813	SPATA21	813	AT	6			0.9775	0.6097	0.141	0.78341	0.632982	1.639	0.355-7.568	0.526745
NECAP2-RI-821	NECAP2	821	RI	9.3	9.2	9.4	1	0.1182	0.0199	0.962447	-0.378283	0.15	0-2779.976	0.70522
NECAP2-ES-823	NECAP2	823	ES	9.2:9.4	9.1	9.5	0.8764	0.5802	0.1501	0.890547	-0.69165	0.599	0.14-2.557	0.489157
NECAP2-ES-824	NECAP2	824	ES	8	7	9.1	1	0.0945	0.0206	0.980721	-0.00538136	0.976	0-6942.629	0.995706
NECAP2-ES-825	NECAP2	825	ES	6	5	7	1	0.4301	0.0523	0.0700028	-1.31315	0.067	0.001-3.778	0.189132
NECAP2-AD-828	NECAP2	828	AD	1.2	1.1	2	0.9831	0.0744	0.0113	0.994721	0.609221	13.178	0.003-52790.747	0.542378
NBPF1-AP-830	NBPF1	830	AP	1			0.8539	0.7206	0.1464	0.716886	-1.65425	0.289	0.066-1.258	0.098077
NBPF1-AP-831	NBPF1	831	AP	3			0.8539	0.7206	0.1464	0.279991	1.35358	2.813	0.629-12.579	0.175872
NBPF1-ES-835	NBPF1	835	ES	25	24	26	0.9719	0.7877	0.1352	0.719854	-0.748335	0.584	0.143-2.39	0.454258
NBPF1-ES-836	NBPF1	836	ES	10:11:12:13:14:15	9	16	0.9944	0.6678	0.098	0.737573	-1.05882	0.324	0.04-2.608	0.289683
ATP13A2-ES-840	ATP13A2	840	ES	28	27	29	0.9944	0.2404	0.0487	0.951314	0.942932	7.136	0.12-424.112	0.345715
ATP13A2-ES-841	ATP13A2	841	ES	22	21	23	0.9944	0.3274	0.0465	0.971861	0.0908321	1.192	0.027-53.088	0.927626
PADI2-AT-844	PADI2	844	AT	16			0.9663	0.4551	0.0628	0.970374	0.693383	3.203	0.119-86.051	0.488069
PADI4-AT-851	PADI4	851	AT	17			1	0.7524	0.1583	0.445302	2.4194	5.246	1.37-20.092	0.0155461
PADI4-AT-852	PADI4	852	AT	4			1	0.7524	0.1583	0.554698	-2.4194	0.191	0.05-0.73	0.0155461
RCC2-AP-853	RCC2	853	AP	2.1			1	0.5598	0.0977	0.177971	-0.474171	0.61	0.079-4.7	0.635378
RCC2-AP-854	RCC2	854	AP	1			1	0.5598	0.0977	0.822029	0.474171	1.639	0.213-12.619	0.635378
ALDH4A1-RI-870	ALDH4A1	870	RI	16.2	16.1	16.3	1	0.1251	0.0148	0.996879	0.161403	3.432	0-10939911.174	0.871776
ALDH4A1-ES-871	ALDH4A1	871	ES	13	12	14	0.9663	0.2497	0.0398	0.982819	-0.146478	0.712	0.008-67.052	0.883544
UBR4-AP-872	UBR4	872	AP	74.1			1	0.5144	0.0808	0.240874	-0.217619	0.744	0.052-10.669	0.827726
UBR4-AP-875	UBR4	875	AP	103.1			1	0.4244	0.0582	0.138639	0.700526	3.471	0.107-112.894	0.483599
UBR4-AP-876	UBR4	876	AP	86.1			1	0.4562	0.0861	0.358237	0.253105	1.347	0.134-13.566	0.800187
UBR4-AP-877	UBR4	877	AP	1			1	0.5187	0.0954	0.262249	-0.479616	0.587	0.067-5.176	0.6315
UBR4-AT-878	UBR4	878	AT	107			1	0.4843	0.0921	0.715448	1.67156	6.458	0.725-57.537	0.0946116
UBR4-AT-879	UBR4	879	AT	78.6			1	0.4843	0.0921	0.284553	-1.67161	0.155	0.017-1.38	0.0946013
UBR4-ES-881	UBR4	881	ES	94	93	95	1	0.1664	0.0323	0.972985	-1.08678	0.038	0-13.909	0.277133
UBR4-RI-883	UBR4	883	RI	78.4	78.3	78.5	1	0.2279	0.0362	0.0577449	-1.02675	0.035	0-21.304	0.304539
UBR4-ES-885	UBR4	885	ES	60	59	61	1	0.1237	0.0247	0.982583	0.316927	4.109	0.001-25660.981	0.751299
UBR4-ES-886	UBR4	886	ES	54	53	55	0.9831	0.4856	0.077	0.151887	-0.114252	0.863	0.069-10.787	0.909038
EMC1-AA-891	EMC1	891	AA	10.1	9	10.2	0.9157	0.508	0.1	0.834038	-0.970097	0.379	0.054-2.688	0.331998
EMC1-ES-893	EMC1	893	ES	3	2.1	4	0.9719	0.1141	0.0248	0.985674	-1.17697	0.034	0-9.476	0.239209
EMC1-AD-894	EMC1	894	AD	2.2	2.1	3	0.9663	0.5542	0.0848	0.128016	-0.327349	0.665	0.058-7.644	0.743404
PQLC2-AA-898	PQLC2	898	AA	4.1	3	4.2	0.9045	0.4451	0.1047	0.856403	0.462156	1.6	0.218-11.741	0.64397
PQLC2-ES-899	PQLC2	899	ES	2	1.3	3	0.9888	0.176	0.0341	0.979921	-1.84857	0.05	0.002-1.198	0.0645193
CAPZB-AP-901	CAPZB	901	AP	1			1	0.3821	0.0694	0.884322	1.69729	12.285	0.678-222.509	0.0896426
CAPZB-AP-902	CAPZB	902	AP	2			1	0.3821	0.0694	0.115678	-1.69729	0.081	0.004-1.474	0.0896426
CAPZB-ES-907	CAPZB	907	ES	10:11:00	9	12	0.9551	0.3964	0.0906	0.930216	0.846231	2.728	0.267-27.881	0.397424
CAPZB-ES-909	CAPZB	909	ES	3	1	4.2	1	0.426	0.0761	0.138918	-2.59514	0.021	0.001-0.39	0.00945523
TMCO4-AP-913	TMCO4	913	AP	2			0.809	1	0.1948	0.580047	-0.534932	0.746	0.255-2.183	0.592697
TMCO4-AP-914	TMCO4	914	AP	1			0.809	1	0.1948	0.398153	0.696415	1.461	0.503-4.244	0.486169
TMCO4-ES-916	TMCO4	916	ES	11	10	12	0.8933	0.6483	0.1037	0.933822	-2.26569	0.129	0.022-0.759	0.0234704
HP1BP3-AP-936	HP1BP3	936	AP	1			1	0.4427	0.0771	0.194887	0.848261	3.117	0.225-43.099	0.396293
HP1BP3-AP-937	HP1BP3	937	AP	7.1			1	0.4771	0.0922	0.744613	-1.17755	0.273	0.032-2.367	0.238976
HP1BP3-AP-938	HP1BP3	938	AP	2			1	0.1908	0.0388	0.060491	1.11804	16.406	0.122-2212.8	0.26355
HP1BP3-AT-939	HP1BP3	939	AT	6			1	0.2685	0.048	0.152959	-1.16174	0.066	0.001-6.471	0.24534
HP1BP3-AT-940	HP1BP3	940	AT	15			1	0.2685	0.048	0.84704	1.16169	15.144	0.155-1484.277	0.245362
EIF4G3-AT-948	EIF4G3	948	AT	42			1	0.3213	0.061	0.935224	0.882153	4.733	0.15-149.636	0.377694
EIF4G3-AT-949	EIF4G3	949	AT	18.2			1	0.3213	0.0547	0.0511169	-0.209728	0.66	0.014-31.998	0.83388
EIF4G3-ES-951	EIF4G3	951	ES	23	22.1	24	1	0.6261	0.1005	0.372739	0.731883	2.176	0.271-17.442	0.46424
EIF4G3-ES-952	EIF4G3	952	ES	18.1	17	19	0.9775	0.3363	0.0904	0.100701	1.2093	3.678	0.446-30.369	0.226549
EIF4G3-ES-955	EIF4G3	955	ES	16.1:16.2	15	17	0.9888	0.2896	0.0582	0.936899	0.997485	5.814	0.183-184.761	0.318529
EIF4G3-ES-956	EIF4G3	956	ES	16.2	15	17	0.9944	0.4283	0.0672	0.936428	0.75709	3.242	0.154-68.143	0.448996
EIF4G3-AA-957	EIF4G3	957	AA	16.1	15	16.2	0.9944	0.7022	0.112	0.480948	0.127461	1.121	0.195-6.45	0.898576
ECE1-ES-965	ECE1	965	ES	19	18	20	0.7865	0.2035	0.0255	0.995321	0.626787	15.356	0.003-78671.31	0.530799
NBPF3-AA-967	NBPF3	967	AA	12.1	11	12.2	0.9494	0.8042	0.195	0.575278	1.01378	1.671	0.619-4.509	0.310686
NBPF3-ES-968	NBPF3	968	ES	3:4:5:6	2	7	0.9944	0.1389	0.0112	0.998912	-0.614477	0.012	0-17487.242	0.5389
NBPF3-ES-970	NBPF3	970	ES	03:04:05	2	6	0.9944	0.1765	0.022	0.996347	-1.3823	0.005	0-9.19	0.16688
USP48-AP-994	USP48	994	AP	12.1			1	0.5303	0.0879	0.777735	-2.17075	0.069	0.006-0.772	0.02995
USP48-AP-995	USP48	995	AP	1			1	0.5303	0.0879	0.222265	2.1709	14.412	1.296-160.281	0.0299386
USP48-AT-996	USP48	996	AT	27			1	0.4808	0.0781	0.321925	1.918	11.293	0.948-134.47	0.0551108
USP48-AT-997	USP48	997	AT	11.2			1	0.4808	0.0781	0.678075	-1.918	0.089	0.007-1.054	0.0551108
USP48-ES-998	USP48	998	ES	23	22	24	1	0.1235	0.0244	0.976879	-0.0339491	0.869	0-2822.762	0.972918
USP48-AA-1000	USP48	1000	AA	14.1	13	14.2	0.9944	0.4944	0.0789	0.732133	0.613406	2.252	0.168-30.11	0.539608
USP48-AA-1001	USP48	1001	AA	10.1	9	10.2	0.9775	0.4651	0.072	0.852734	-1.13132	0.223	0.016-3.006	0.25792
CDC42-AT-1003	CDC42	1003	AT	8			1	0.295	0.0595	0.116917	-1.92687	0.029	0.001-1.062	0.053996
CDC42-AT-1004	CDC42	1004	AT	9			1	0.295	0.0595	0.883082	1.92699	33.912	0.941-1221.517	0.0539813
CDC42-ES-1006	CDC42	1006	ES	2	1	3	1	0.2797	0.0399	0.105509	-0.677346	0.169	0.001-29.094	0.498187
ZBTB40-ES-1009	ZBTB40	1009	ES	05:06:00	4	7	0.9944	0.1283	0.0256	0.982692	-1.36672	0.022	0-5.292	0.171714
EPHB2-RI-1026	EPHB2	1026	RI	17.2	17.1	17.3	1	0.4757	0.0939	0.957982	-0.42102	0.614	0.064-5.939	0.67374
KDM1A-ES-1032	KDM1A	1032	ES	3	2	4	0.9944	0.5657	0.1066	0.603135	-0.358124	0.707	0.106-4.721	0.72025
LUZP1-AT-1036	LUZP1	1036	AT	5			1	0.1759	0.0345	0.0561455	-1.0892	0.039	0-13.368	0.276064
LUZP1-AT-1037	LUZP1	1037	AT	6			1	0.1759	0.0345	0.943853	1.08905	25.604	0.075-8766.546	0.276132
HNRNPR-AA-1043	HNRNPR	1043	AA	8.1	7	8.2	1	0.2972	0.0491	0.140018	2.28245	89.464	1.887-4241.786	0.0224628
HNRNPR-ES-1044	HNRNPR	1044	ES	6	5	7	1	0.1458	0.0158	0.983335	2.58667	1.48115e+10	291.184-753413276787703000	0.00969079
HNRNPR-ES-1046	HNRNPR	1046	ES	5	4	6	1	0.1857	0.0269	0.95453	0.142547	1.763	0.001-4282.139	0.886648
HNRNPR-ES-1048	HNRNPR	1048	ES	2.1:2.2	1	3	0.927	1	0.1621	0.628768	0.0370837	1.023	0.301-3.483	0.970418
HNRNPR-ES-1049	HNRNPR	1049	ES	2.2	1	3	0.9888	0.6295	0.1196	0.721969	2.03297	5.659	1.064-30.088	0.0420558
C1orf213-RI-1055	C1orf213	1055	RI	1.3	1.2	1.4	0.927	0.5714	0.1131	0.962196	0.350514	1.378	0.23-8.263	0.725953
C1orf213-RI-1056	C1orf213	1056	RI	1.2:1.3	1.1	1.4	0.9438	0.7475	0.0991	0.973003	0.652032	2.184	0.209-22.869	0.514381
PITHD1-AP-1068	PITHD1	1068	AP	1			1	0.3347	0.053	0.948703	-0.538442	0.34	0.007-17.322	0.590272
PITHD1-AP-1069	PITHD1	1069	AP	4			1	0.3347	0.053	0.0512966	0.538442	2.945	0.058-150.289	0.590272
LYPLA2-AP-1070	LYPLA2	1070	AP	1			1	0.3924	0.0861	0.897921	0.490598	1.78	0.178-17.809	0.623711
LYPLA2-AP-1071	LYPLA2	1071	AP	5.1			1	0.3924	0.0861	0.102079	-0.490598	0.562	0.056-5.622	0.623711
LYPLA2-RI-1072	LYPLA2	1072	RI	8.5	8.4	8.6	0.9944	0.4036	0.0808	0.232414	-3.052	0.021	0.002-0.251	0.00227323
LYPLA2-RI-1073	LYPLA2	1073	RI	8.2:8.3	8.1	8.4	0.9438	0.2795	0.0637	0.954671	0.0558125	1.088	0.056-20.97	0.955491
LYPLA2-AA-1074	LYPLA2	1074	AA	8.3	8.1	8.4	0.9944	0.1212	0.0197	0.98786	-0.419242	0.115	0-2787.222	0.675039
LYPLA2-RI-1075	LYPLA2	1075	RI	8.2	8.1	8.3	1	1	0.12	0.23303	0.642176	1.677	0.346-8.116	0.520759
HMGCL-AP-1078	HMGCL	1078	AP	1			0.9719	0.4988	0.076	0.0599725	-2.63427	0.012	0-0.325	0.00843175
HMGCL-AP-1079	HMGCL	1079	AP	3			0.9719	0.4988	0.076	0.941198	2.60689	73.283	2.903-1850.077	0.00913688
HMGCL-ES-1080	HMGCL	1080	ES	07:08:00	6	9	0.9944	0.2119	0.0316	0.983439	-0.978531	0.058	0-17.292	0.327812
IFNLR1-AT-1094	IFNLR1	1094	AT	8.2			1	0.2521	0.0392	0.98367	-2.51999	0.001	0-0.233	0.0117357
NIPAL3-AT-1109	NIPAL3	1109	AT	14			1	0.7325	0.0767	0.209907	0.102548	1.154	0.075-17.759	0.918321
NIPAL3-AT-1110	NIPAL3	1110	AT	9			1	0.1301	0.0267	0.0626494	-0.40976	0.211	0-361.169	0.681982
NIPAL3-AT-1111	NIPAL3	1111	AT	15			1	0.6869	0.0762	0.727452	0.047689	1.067	0.073-15.542	0.961964
NIPAL3-ES-1112	NIPAL3	1112	ES	3	2	4	0.7753	0.8039	0.1314	0.183304	-0.717112	0.519	0.086-3.118	0.473305
RCAN3-ES-1116	RCAN3	1116	ES	4.1:4.2	3	5	0.9719	0.1192	0.0169	0.996348	-0.172555	0.342	0-66502.542	0.863002
RCAN3-ES-1118	RCAN3	1118	ES	3:4.1:4.2	2	5	0.9944	0.1048	0.015	0.997021	0.462573	99.206	0-28579487376.09	0.643671
RCAN3-ES-1122	RCAN3	1122	ES	3	2	4.1	0.9663	0.2009	0.0424	0.973659	-1.40261	0.036	0-3.746	0.160733
SRRM1-ES-1128	SRRM1	1128	ES	16	15	17	1	0.6877	0.1048	0.623424	0.0818115	1.088	0.145-8.176	0.934797
SRRM1-AD-1129	SRRM1	1129	AD	12.2	12.1	13	1	0.2677	0.051	0.766306	0.766599	4.788	0.087-262.425	0.44332
SRRM1-AA-1132	SRRM1	1132	AA	8.1	7	8.2	1	0.1306	0.0202	0.966079	1.26248	625.455	0.029-13715220.622	0.206775
SRRM1-ES-1133	SRRM1	1133	ES	04:05:00	3	6	1	0.2665	0.0509	0.0726596	-0.225612	0.622	0.01-38.269	0.821503
CLIC4-RI-1134	CLIC4	1134	RI	6.2	6.1	6.3	1	0.0907	0.0113	0.995604	-4.00985	0	0-0	6.07563e-05
C1orf63-AP-1140	C1orf63	1140	AP	2			1	0.4235	0.0697	0.837366	0.716379	2.837	0.164-49.167	0.473757
C1orf63-AP-1141	C1orf63	1141	AP	1			1	0.4235	0.0697	0.162633	-0.71618	0.353	0.02-6.112	0.47388
C1orf63-ES-1145	C1orf63	1145	ES	5.1:5.2:6.1	4.2	6.2	0.9326	1	0.3447	0.675293	-0.354004	0.9	0.501-1.616	0.723336
C1orf63-AA-1146	C1orf63	1146	AA	6.1	4.2	6.2	0.9607	1	0.2386	0.816261	0.96457	1.568	0.629-3.913	0.33476
C1orf63-ES-1147	C1orf63	1147	ES	5.1:5.2:5.3	4.2	6.2	1	0.7494	0.1389	0.812224	-1.14045	0.41	0.089-1.896	0.254098
MAN1C1-AP-1192	MAN1C1	1192	AP	4			1	0.2904	0.043	0.953878	-2.68268	0.002	0-0.178	0.0073035
SEPN1-ES-1195	SEPN1	1195	ES	3	2	4	0.9944	0.6836	0.1079	0.37798	-0.500061	0.648	0.118-3.553	0.617032
MTFR1L-AP-1196	MTFR1L	1196	AP	4.1			1	0.5127	0.0804	0.526344	-1.14893	0.22	0.017-2.908	0.250584
MTFR1L-AP-1197	MTFR1L	1197	AP	3.1			1	0.2786	0.0482	0.130704	-0.181884	0.652	0.006-65.607	0.855674
MTFR1L-AP-1198	MTFR1L	1198	AP	1			1	0.3971	0.0751	0.28591	0.694419	2.539	0.183-35.213	0.487419
MTFR1L-AP-1199	MTFR1L	1199	AP	2.1			1	0.189	0.0331	0.0570371	1.42903	91.421	0.187-44739.007	0.152995
MTFR1L-AA-1205	MTFR1L	1205	AA	10.1:10.2:10.3	9	10.4	1	0.0648	0.0104	0.996488	0.499929	210.451	0-269791942691.136	0.617125
MTFR1L-AA-1208	MTFR1L	1208	AA	10.1	9	10.2	0.9944	0.1249	0.0279	0.975147	-1.27192	0.018	0-8.903	0.203402
MTFR1L-AA-1209	MTFR1L	1209	AA	10.1:10.2	9	10.3	1	0.2408	0.0476	0.919154	-1.2505	0.076	0.001-4.309	0.211118
MTFR1L-AA-1212	MTFR1L	1212	AA	7.1	4.2	7.2	0.9663	0.7826	0.1109	0.182025	-0.350337	0.727	0.122-4.333	0.726086
MTFR1L-ES-1213	MTFR1L	1213	ES	6	4.2	7.2	0.9494	0.5251	0.1143	0.160307	-0.877505	0.43	0.065-2.829	0.380212
MTFR1L-ES-1214	MTFR1L	1214	ES	5	4.2	7.2	0.9888	0.5094	0.1022	0.272847	-1.81921	0.158	0.022-1.153	0.06888
AUNIP-AT-1219	AUNIP	1219	AT	3.2			1	0.3433	0.0575	0.441829	-1.38369	0.078	0.002-2.897	0.166453
AUNIP-AT-1220	AUNIP	1220	AT	4			1	0.3433	0.0575	0.558172	1.38385	12.864	0.345-479.309	0.166406
ZNF593-RI-1230	ZNF593	1230	RI	2.2	2.1	2.3	0.8989	0.6977	0.0961	0.125944	-1.43399	0.16	0.013-1.959	0.151574
CEP85-AA-1244	CEP85	1244	AA	14.1	13	14.2	0.9382	0.6595	0.1119	0.255814	0.881674	2.28	0.365-14.242	0.377953
UBXN11-AT-1249	UBXN11	1249	AT	12.2			1	0.362	0.0743	0.698756	-0.925876	0.3	0.023-3.841	0.35451
UBXN11-AT-1250	UBXN11	1250	AT	17			1	0.362	0.0743	0.301244	0.925876	3.336	0.26-42.747	0.35451
UBXN11-ES-1251	UBXN11	1251	ES	10	9	11	0.9944	0.4716	0.0553	0.948438	-0.0818459	0.883	0.045-17.361	0.934769
UBXN11-ES-1252	UBXN11	1252	ES	7:8:9:10	6	11	0.9382	0.4291	0.0559	0.984751	-0.212665	0.732	0.041-12.958	0.831588
UBXN11-ES-1254	UBXN11	1254	ES	6	5	7	0.9551	0.9708	0.1424	0.450721	-0.219275	0.852	0.204-3.563	0.826436
UBXN11-ES-1256	UBXN11	1256	ES	4:5:6:7:8:9	2	10	0.8876	0.5161	0.1049	0.932509	0.0698254	1.076	0.139-8.342	0.944333
UBXN11-ES-1258	UBXN11	1258	ES	3:4:5:7:8:9	2	10	0.7809	0.7385	0.1689	0.870457	-0.382843	0.744	0.164-3.384	0.701836
UBXN11-ES-1259	UBXN11	1259	ES	4:5:7:8:9	2	10	0.9775	0.3579	0.0644	0.960952	-0.617896	0.371	0.016-8.615	0.536644
UBXN11-ES-1261	UBXN11	1261	ES	03:04:00	2	5	0.7978	0.9723	0.1895	0.565714	0.164042	1.101	0.347-3.492	0.869698
UBXN11-ES-1262	UBXN11	1262	ES	4	2	5	0.9775	0.6122	0.1021	0.838141	0.856548	2.56	0.298-21.994	0.391695
UBXN11-ES-1263	UBXN11	1263	ES	3	2	4	0.9157	0.6291	0.1133	0.207381	-1.10949	0.357	0.058-2.204	0.267219
LIN28A-RI-1271	LIN28A	1271	RI	4.2	4.1	4.3	1	0.3576	0.0697	0.904846	-1.06652	0.252	0.02-3.171	0.286188
DHDDS-AT-1272	DHDDS	1272	AT	6.2			1	0.1948	0.0383	0.185782	-2.61807	0.001	0-0.168	0.00884294
DHDDS-AT-1273	DHDDS	1273	AT	10.2			1	0.3724	0.0686	0.486242	3.03649	269.454	7.272-9983.609	0.00239347
DHDDS-AT-1274	DHDDS	1274	AT	7			1	0.2943	0.0582	0.327971	-1.44369	0.064	0.002-2.68	0.148826
DHDDS-AA-1275	DHDDS	1275	AA	10.1	9	10.2	0.8146	0.6035	0.1322	0.223259	2.11391	5.445	1.131-26.204	0.034523
DHDDS-ES-1276	DHDDS	1276	ES	6.1	5	8	0.9944	0.406	0.0832	0.897314	-0.0235901	0.971	0.085-11.151	0.98118
DHDDS-ES-1277	DHDDS	1277	ES	5	4.2	6.1	1	0.1078	0.0132	0.996882	0.058932	1.721	0-119144015.987	0.953006
DHDDS-AA-1278	DHDDS	1278	AA	4.1	3	4.2	0.7697	0.6154	0.1346	0.229248	-2.80349	0.083	0.015-0.474	0.00505534
RPS6KA1-AP-1280	RPS6KA1	1280	AP	1			1	0.5934	0.0872	0.126098	0.480827	1.747	0.18-16.983	0.630639
RPS6KA1-AP-1281	RPS6KA1	1281	AP	7			1	0.6437	0.1429	0.492507	-0.308291	0.801	0.195-3.292	0.757861
RPS6KA1-AP-1282	RPS6KA1	1282	AP	5			1	0.771	0.191	0.373692	0.0631763	1.034	0.364-2.935	0.949626
RPS6KA1-ES-1289	RPS6KA1	1289	ES	8	4	9	0.8933	0.2365	0.0329	0.989466	1.82318	964.894	0.597-1559071.075	0.0682758
RPS6KA1-ES-1290	RPS6KA1	1290	ES	08:09:00	4	10	0.9494	0.3968	0.0498	0.984601	-0.191198	0.575	0.002-165.938	0.848371
ARID1A-AP-1293	ARID1A	1293	AP	2.1			1	0.8534	0.1523	0.493576	-2.13296	0.232	0.061-0.888	0.032928
ARID1A-AP-1295	ARID1A	1295	AP	1			1	0.8534	0.1523	0.506424	2.13296	4.312	1.126-16.516	0.032928
PIGV-AD-1302	PIGV	1302	AD	2.3	2.2	3	0.9438	0.6114	0.1236	0.927543	-3.3808	0.082	0.019-0.35	0.00072275
PIGV-AD-1303	PIGV	1303	AD	2.2:2.3	2.1	3	0.9494	0.7444	0.1957	0.773673	-0.555921	0.743	0.26-2.119	0.578265
ZDHHC18-AP-1306	ZDHHC18	1306	AP	1			0.9775	0.1987	0.0304	0.98954	0.0878241	1.214	0.016-91.443	0.930017
GPN2-AP-1307	GPN2	1307	AP	1.1			0.9944	0.2763	0.0614	0.9593	0.876417	3.936	0.184-84.326	0.380803
SLC9A1-AT-1312	SLC9A1	1312	AT	12			1	0.6035	0.0993	0.586219	2.93035	25.956	2.94-229.163	0.00338582
SLC9A1-AT-1313	SLC9A1	1313	AT	5.2			1	0.6035	0.0993	0.41378	-2.9304	0.039	0.004-0.34	0.00338521
SLC9A1-ES-1314	SLC9A1	1314	ES	2	1	3	1	0.1448	0.0266	0.983107	0.0471223	1.19	0.001-1648.425	0.962416
WDTC1-AA-1318	WDTC1	1318	AA	15.1	14	15.2	1	0.0875	0.0181	0.979335	1.43297	3136.82	0.052-190040218.558	0.151865
WDTC1-AA-1319	WDTC1	1319	AA	11.1	10	11.2	1	0.2766	0.0467	0.939865	-1.86321	0.032	0.001-1.196	0.0624324
SYTL1-AP-1320	SYTL1	1320	AP	1			1	0.5901	0.0955	0.556525	0.0953748	1.109	0.132-9.339	0.924017
SYTL1-AP-1321	SYTL1	1321	AP	2.1			1	0.5901	0.0955	0.443475	-0.0953748	0.902	0.107-7.59	0.924017
SYTL1-AA-1322	SYTL1	1322	AA	6.1	5	6.2	1	0.243	0.0418	0.915196	0.939959	11.465	0.071-1855.095	0.347239
AHDC1-ES-1331	AHDC1	1331	ES	00:03:04.100000	2	4.2	0.8483	1	0.212	0.588854	-0.779555	0.684	0.263-1.778	0.435653
FGR-AP-1332	FGR	1332	AP	3			0.9101	0.7549	0.1489	0.445467	1.12276	2.286	0.54-9.683	0.261539
FGR-AP-1333	FGR	1333	AP	5.1			0.9101	0.6814	0.1101	0.19595	-1.19144	0.29	0.038-2.221	0.233479
FGR-AP-1334	FGR	1334	AP	1			0.9101	0.5838	0.0984	0.204726	1.19297	3.94	0.414-37.485	0.232879
FGR-AP-1335	FGR	1335	AP	2			0.9101	0.6835	0.1111	0.146747	-0.621557	0.536	0.075-3.825	0.534233
IFI6-AD-1339	IFI6	1339	AD	2.2	2.1	3	0.8427	0.319	0.074	0.139616	-1.79386	0.061	0.003-1.296	0.0728356
FAM76A-AT-1340	FAM76A	1340	AT	10			1	0.6018	0.1139	0.637769	2.72833	10.412	1.935-56.045	0.0063655
FAM76A-AT-1341	FAM76A	1341	AT	9.2			1	0.6018	0.1139	0.362231	-2.72833	0.096	0.018-0.517	0.0063655
FAM76A-ES-1342	FAM76A	1342	ES	7	6	8	0.882	0.6185	0.1362	0.836046	-1.93297	0.231	0.052-1.021	0.05324
FAM76A-ES-1343	FAM76A	1343	ES	5	4	6	0.9888	0.333	0.0331	0.992001	0.760311	12.7	0.018-8897.395	0.447069
FAM76A-ES-1344	FAM76A	1344	ES	3	2	4	1	0.6353	0.1165	0.742085	-1.13094	0.35	0.057-2.158	0.258079
PPP1R8-ES-1345	PPP1R8	1345	ES	4	3	5	1	0.4049	0.0428	0.972521	1.23561	28.945	0.139-6025.278	0.216604
THEMIS2-RI-1349	THEMIS2	1349	RI	4.2	4.1	4.3	0.9944	0.059	0.0086	0.994351	-0.409511	0.361	0.003-47.38	0.682165
THEMIS2-ES-1350	THEMIS2	1350	ES	4.1:4.2:4.3	3	5	1	0.1797	0.0322	0.966817	-0.76213	0.113	0-30.783	0.445983
THEMIS2-ES-1352	THEMIS2	1352	ES	3:4.1:4.2:4.3	2	5	1	0.2062	0.0496	0.938412	-0.173771	0.704	0.013-36.751	0.862046
THEMIS2-ES-1354	THEMIS2	1354	ES	3	2	5	0.8034	1	0.2152	0.561075	0.267222	1.153	0.406-3.27	0.789298
RPA2-RI-1357	RPA2	1357	RI	1.3	1.2	1.4	0.9719	0.537	0.0894	0.123328	-0.861211	0.402	0.051-3.194	0.389122
RPA2-AD-1359	RPA2	1359	AD	1.2	1.1	1.4	1	0.1143	0.0159	0.996304	-0.291538	0.142	0-70004.564	0.77064
SMPDL3B-AT-1360	SMPDL3B	1360	AT	7.2			0.8989	0.7321	0.127	0.176926	-0.743151	0.525	0.096-2.874	0.45739
SMPDL3B-AT-1361	SMPDL3B	1361	AT	8			0.8989	0.7321	0.127	0.822375	0.697988	1.805	0.344-9.483	0.485185
EYA3-AT-1366	EYA3	1366	AT	18			1	0.2105	0.0414	0.0663612	-0.488108	0.313	0.003-33.206	0.625473
EYA3-AT-1367	EYA3	1367	AT	19			1	0.2105	0.0414	0.933638	0.48802	3.194	0.03-338.893	0.625536
EYA3-AA-1368	EYA3	1368	AA	10.1	9	10.2	0.7528	0.1581	0.0197	0.997022	0.166547	2.556	0-160171.228	0.867727
EYA3-ES-1369	EYA3	1369	ES	7	6	8	0.9944	0.7303	0.1212	0.611744	0.491559	1.547	0.272-8.816	0.623031
EYA3-ES-1371	EYA3	1371	ES	6	5	8	0.9831	0.1091	0.01	0.996631	-0.035155	0.917	0.007-114.768	0.971956
EYA3-ES-1372	EYA3	1372	ES	4	3	5	0.9944	0.2017	0.0338	0.971643	0.148754	1.534	0.005-431.004	0.881748
EYA3-ES-1374	EYA3	1374	ES	3	2	4	0.9663	0.0773	0.012	0.994986	-2.92773	0.001	0-0.093	0.00341443
ATPIF1-AT-1378	ATPIF1	1378	AT	3			1	0.2891	0.0558	0.0870674	-0.291782	0.601	0.02-18.363	0.770453
ATPIF1-AT-1379	ATPIF1	1379	AT	2.4			1	0.2891	0.0558	0.912933	0.291782	1.664	0.054-50.827	0.770453
ATPIF1-RI-1380	ATPIF1	1380	RI	2.2	2.1	2.3	1	0.3358	0.0683	0.925739	-1.14302	0.18	0.01-3.402	0.25303
ATPIF1-RI-1381	ATPIF1	1381	RI	2.2:2.3	2.1	2.4	1	0.501	0.0907	0.244085	-2.28587	0.068	0.007-0.682	0.022262
PHACTR4-AP-1384	PHACTR4	1384	AP	1			0.9888	0.6233	0.1238	0.370594	0.919899	2.174	0.416-11.38	0.357626
PHACTR4-AP-1385	PHACTR4	1385	AP	3			0.9888	0.6233	0.1238	0.628909	-0.966623	0.443	0.085-2.311	0.333733
RCC1-AP-1386	RCC1	1386	AP	1			1	0.1811	0.0283	0.946874	0.295581	3.075	0.002-5286.069	0.76755
RCC1-AP-1387	RCC1	1387	AP	5			1	0.1811	0.0283	0.0531258	-0.295751	0.325	0-558.528	0.76742
RCC1-ES-1388	RCC1	1388	ES	7	6	8	0.9213	0.7132	0.1253	0.310854	0.424676	1.438	0.269-7.695	0.671073
TAF12-AD-1389	TAF12	1389	AD	1.2	1.1	2	1	0.584	0.1024	0.172062	0.492083	1.516	0.289-7.946	0.622661
GMEB1-AA-1390	GMEB1	1390	AA	3.1	2.2	3.2	0.9213	0.7943	0.1541	0.411763	0.720394	1.569	0.461-5.34	0.471283
YTHDF2-ES-1394	YTHDF2	1394	ES	2	1.3	3	1	0.1104	0.0105	0.997351	-0.717468	0	0-4594970.569	0.473085
YTHDF2-RI-1395	YTHDF2	1395	RI	1.2	1.1	1.3	0.8764	0.2634	0.0245	0.997268	-1.43783	0.012	0-5.039	0.150483
EPB41-AP-1396	EPB41	1396	AP	2			0.9831	0.5495	0.0963	0.166422	0.000280258	1	0.126-7.957	0.999776
EPB41-AP-1397	EPB41	1397	AP	3			0.9831	0.703	0.1576	0.310024	-0.371457	0.783	0.216-2.845	0.710297
EPB41-AP-1398	EPB41	1398	AP	1			0.9831	0.8611	0.1452	0.52138	0.20095	1.165	0.263-5.165	0.840738
EPB41-AT-1399	EPB41	1399	AT	19.2			1	0.1794	0.0355	0.078282	-1.23516	0.031	0-7.706	0.21677
EPB41-AT-1400	EPB41	1400	AT	24			1	0.1794	0.0355	0.921718	1.23516	32.452	0.13-8115.031	0.21677
EPB41-ES-1401	EPB41	1401	ES	21	20	22	1	0.1538	0.0232	0.97297	0.462895	7.878	0.001-49211.774	0.64344
EPB41-ES-1403	EPB41	1403	ES	20	19.1	21	1	0.1707	0.0235	0.975227	0.142718	1.851	0-8693.938	0.886513
EPB41-ES-1411	EPB41	1411	ES	16:18:00	15	19.1	0.9944	0.3968	0.0616	0.0609978	0.448961	1.964	0.103-37.41	0.65346
EPB41-ES-1412	EPB41	1412	ES	18	15	19.1	0.9944	0.6538	0.1197	0.117486	-0.779796	0.508	0.093-2.788	0.435511
EPB41-ES-1414	EPB41	1414	ES	7	6	8	0.9944	0.0887	0.0203	0.978903	-0.959164	0.035	0-33.332	0.337476
SRSF4-ES-1424	SRSF4	1424	ES	6	5	7	1	0.3349	0.0695	0.169193	-1.34154	0.137	0.007-2.503	0.179744
SRSF4-ES-1425	SRSF4	1425	ES	02:03:04	1	5	1	0.6301	0.126	0.669202	-1.79527	0.207	0.037-1.156	0.0726111
MECR-AA-1426	MECR	1426	AA	2.1	1	2.2	0.8933	0.7353	0.1723	0.664069	-0.148967	0.906	0.247-3.327	0.881579
PUM1-AD-1443	PUM1	1443	AD	18.2	18.1	19	1	0.5656	0.0894	0.575963	1.68191	7.012	0.725-67.849	0.0925857
PUM1-AA-1445	PUM1	1445	AA	14.1	13	14.2	1	0.5403	0.0696	0.822984	-0.601368	0.4	0.02-7.937	0.547595
PUM1-ES-1446	PUM1	1446	ES	13	12	14.1	1	0.0898	0.0153	0.993075	0.112707	2.149	0-1289090.413	0.910263
PUM1-AA-1447	PUM1	1447	AA	10.1	9	10.2	0.9831	0.892	0.1087	0.38441	2.04162	6.548	1.078-39.777	0.0411891
PUM1-ES-1448	PUM1	1448	ES	06:07:08	5	9	1	0.0815	0.0141	0.98916	0.301221	8.82	0-12518622.615	0.763246
PUM1-ES-1449	PUM1	1449	ES	5:6:7:8	4	9	1	0.2724	0.0239	0.987078	-2.26839	0	0-0.283	0.0233057
PUM1-ES-1450	PUM1	1450	ES	07:08:00	4	9	0.8483	0.7524	0.2021	0.815295	-1.87592	0.356	0.121-1.047	0.0606669
PUM1-ES-1452	PUM1	1452	ES	05:06:00	4	7	1	0.2465	0.0324	0.956899	0.436646	3.834	0.009-1597.457	0.662368
PUM1-ES-1453	PUM1	1453	ES	3	2.2	4	0.9944	0.6026	0.0809	0.156394	0.39953	1.698	0.127-22.782	0.689503
PUM1-ES-1454	PUM1	1454	ES	2.2:3	2.1	4	0.8764	0.4763	0.1188	0.907736	-1.32705	0.311	0.055-1.745	0.184493
PUM1-AD-1455	PUM1	1455	AD	2.2	2.1	4	1	0.1064	0.0165	0.988807	-1.15449	0.002	0-71.477	0.248299
PUM1-AD-1456	PUM1	1456	AD	1.2	1.1	2.1	1	0.1136	0.0178	0.988529	0.857569	238.078	0.001-64370483.641	0.391131
SNRNP40-AP-1457	SNRNP40	1457	AP	7.1			1	0.7794	0.1158	0.360425	-0.770316	0.499	0.085-2.927	0.441113
SNRNP40-AP-1458	SNRNP40	1458	AP	1			1	0.7794	0.1158	0.639576	0.770354	2.005	0.342-11.763	0.44109
SNRNP40-ES-1459	SNRNP40	1459	ES	10	9	11	1	0.6012	0.0896	0.407857	-1.58134	0.145	0.013-1.587	0.113801
ZCCHC17-AD-1460	ZCCHC17	1460	AD	7.2	7.1	8	0.9888	0.3108	0.0545	0.0511421	-2.10197	0.013	0-0.746	0.0355559
ZCCHC17-ES-1461	ZCCHC17	1461	ES	3	2	4	0.9607	0.4309	0.0903	0.149297	-0.921579	0.366	0.043-3.103	0.356748
ZCCHC17-ES-1465	ZCCHC17	1465	ES	2	1.1	4	1	0.1258	0.0277	0.987108	-0.151774	0.588	0.001-563.725	0.879365
ZCCHC17-AD-1466	ZCCHC17	1466	AD	1.2	1.1	2	0.9944	0.6154	0.0984	0.143982	0.274729	1.289	0.21-7.908	0.783525
TINAGL1-AT-1474	TINAGL1	1474	AT	12			0.9663	0.2861	0.0388	0.987319	-0.154731	0.668	0.004-111.008	0.877033
PEF1-AT-1487	PEF1	1487	AT	3			1	0.2302	0.04	0.0816803	-1.1689	0.035	0-9.75	0.242445
PEF1-AT-1488	PEF1	1488	AT	6			1	0.2302	0.04	0.91832	1.16904	28.945	0.103-8166.046	0.242389
PTP4A2-ES-1535	PTP4A2	1535	ES	03:04:05	2	6	0.764	0.4296	0.0758	0.0727878	-2.59912	0.006	0-0.283	0.00934623
PTP4A2-ES-1536	PTP4A2	1536	ES	03:05:00	2	6	0.7584	0.685	0.1416	0.124908	0.277337	1.254	0.253-6.202	0.781522
PTP4A2-ES-1537	PTP4A2	1537	ES	3	2	6	1	0.1399	0.0236	0.952224	-1.43614	0.003	0-8.546	0.150963
KHDRBS1-ES-1542	KHDRBS1	1542	ES	3	2	4	1	0.0784	0.0153	0.970878	0.191029	3.661	0-2218393.295	0.848503
TMEM39B-AT-1543	TMEM39B	1543	AT	9.2			1	0.4524	0.0781	0.438459	-1.99549	0.073	0.006-0.955	0.045989
TMEM39B-AT-1545	TMEM39B	1545	AT	10			1	0.4524	0.0781	0.561541	1.99549	13.64	1.048-177.583	0.045989
TMEM39B-ES-1546	TMEM39B	1546	ES	6	5	7.2	1	0.2923	0.0481	0.968485	0.497222	2.642	0.057-121.76	0.619033
TMEM39B-ES-1549	TMEM39B	1549	ES	05:06:00	3	7.2	0.9382	0.3147	0.0775	0.922037	0.423836	1.775	0.125-25.235	0.671685
KPNA6-AP-1553	KPNA6	1553	AP	1			0.9831	0.7509	0.1228	0.795774	0.270363	1.271	0.224-7.226	0.786881
KPNA6-AP-1554	KPNA6	1554	AP	2			0.9831	0.7509	0.1236	0.201685	-0.243786	0.807	0.144-4.53	0.807397
KPNA6-AA-1556	KPNA6	1556	AA	9.1	8	9.2	0.9719	0.1882	0.0178	0.997521	0.695124	131.179	0-122848387.134	0.486978
KPNA6-AD-1557	KPNA6	1557	AD	5.2	5.1	6	0.9607	0.2011	0.0358	0.983067	-0.457542	0.264	0.001-79.284	0.647282
TXLNA-AP-1558	TXLNA	1558	AP	1			0.9944	0.6708	0.1279	0.658042	-0.382341	0.723	0.137-3.818	0.702209
TXLNA-AP-1559	TXLNA	1559	AP	2.1			0.9944	0.6708	0.1279	0.342357	0.440774	1.452	0.277-7.624	0.659377
CCDC28B-AT-1560	CCDC28B	1560	AT	3			1	0.6871	0.1433	0.394154	-1.59774	0.323	0.081-1.292	0.110101
CCDC28B-AT-1561	CCDC28B	1561	AT	6.3			1	0.6871	0.1433	0.605847	1.59765	3.098	0.774-12.404	0.110121
CCDC28B-RI-1562	CCDC28B	1562	RI	6.2	6.1	6.3	1	0.8785	0.1776	0.598988	0.310821	1.203	0.375-3.855	0.755937
CCDC28B-AA-1563	CCDC28B	1563	AA	5.1	4	5.2	0.9494	0.1775	0.0247	0.993102	0.171708	1.888	0.001-2665.636	0.863667
IQCC-AD-1564	IQCC	1564	AD	1.2	1.1	2	0.8539	0.783	0.1767	0.821661	-0.37117	0.802	0.25-2.573	0.710511
TMEM234-AT-1567	TMEM234	1567	AT	5.9			1	0.4344	0.0751	0.275225	-0.474445	0.521	0.035-7.698	0.635182
TMEM234-AT-1568	TMEM234	1568	AT	7			1	0.4344	0.0751	0.724775	0.474445	1.919	0.13-28.35	0.635182
TMEM234-RI-1569	TMEM234	1569	RI	6.2	6.1	6.3	1	0.5292	0.1151	0.854633	-0.779589	0.469	0.07-3.149	0.435633
TMEM234-RI-1570	TMEM234	1570	RI	5.7	5.6	5.8	0.9382	0.725	0.1683	0.721446	-1.00589	0.53	0.154-1.827	0.314468
TMEM234-RI-1571	TMEM234	1571	RI	5.5	5.4	5.6	1	0.4967	0.1204	0.817843	-1.29766	0.346	0.07-1.718	0.194405
TMEM234-RI-1573	TMEM234	1573	RI	5.2:5.3	5.1	5.4	0.9551	0.9517	0.1617	0.407295	-1.04015	0.49	0.128-1.878	0.298269
TMEM234-ES-1575	TMEM234	1575	ES	4	3	5.1	0.9551	0.7688	0.145	0.325321	-0.881332	0.518	0.12-2.239	0.378138
TMEM234-ES-1577	TMEM234	1577	ES	02:03:00	1	5.1	0.9944	0.1891	0.0345	0.987694	1.75282	1241.73	0.431-3578553.635	0.0796334
LCK-ES-1583	LCK	1583	ES	8	7	9	0.7921	0.4153	0.0843	0.940891	0.225276	1.31	0.125-13.751	0.821765
BSDC1-RI-1591	BSDC1	1591	RI	11.2	11.1	11.3	1	0.5538	0.1143	0.51867	-1.08981	0.371	0.062-2.208	0.275796
BSDC1-ES-1592	BSDC1	1592	ES	10.1	9	11.1	1	0.2556	0.0439	0.0597871	-0.760229	0.142	0.001-21.77	0.447118
BSDC1-AA-1598	BSDC1	1598	AA	4.1:4.2	3	4.3	0.9719	0.4406	0.0998	0.88569	0.2733	1.337	0.167-10.701	0.784623
BSDC1-AA-1599	BSDC1	1599	AA	4.2	3	4.3	1	0.1746	0.0324	0.966882	0.821198	13.402	0.027-6566.971	0.411533
BSDC1-ES-1600	BSDC1	1600	ES	4.1:4.2:4.3	3	5	0.9831	0.3157	0.0536	0.975486	-0.22603	0.675	0.022-20.326	0.821178
BSDC1-ES-1601	BSDC1	1601	ES	4.2:4.3	3	5	1	0.0482	0.0121	0.993809	-0.858946	0.001	0-4394.134	0.390371
BSDC1-AA-1603	BSDC1	1603	AA	4.1	3	4.2	1	0.6729	0.0897	0.220627	-0.754143	0.401	0.037-4.312	0.450763
BSDC1-ES-1605	BSDC1	1605	ES	3:4.1:4.2:4.3	2	5	0.9831	0.122	0.0125	0.998681	0.205078	2.09043e+24	0-5.66014688555986E+256	0.837511
ZBTB8A-AA-1609	ZBTB8A	1609	AA	5.1	4	5.2	0.764	0.5598	0.1016	0.900945	-2.26789	0.086	0.01-0.717	0.0233356
ZBTB8OS-AT-1610	ZBTB8OS	1610	AT	8			1	0.5788	0.1282	0.220831	-0.817637	0.501	0.095-2.629	0.413565
ZBTB8OS-AT-1611	ZBTB8OS	1611	AT	7			1	0.5788	0.1282	0.779169	0.817637	1.997	0.38-10.489	0.413565
ZBTB8OS-ES-1612	ZBTB8OS	1612	ES	5	4	6	0.9888	0.5577	0.1051	0.821152	-1.49109	0.248	0.04-1.55	0.135937
RBBP4-ES-1623	RBBP4	1623	ES	5	4	6	1	0.6825	0.1712	0.249813	-0.546826	0.722	0.225-2.318	0.584498
RBBP4-ES-1626	RBBP4	1626	ES	04:05:06	3.2	7	0.809	1	0.194	0.836154	0.297488	1.22	0.329-4.525	0.766094
RBBP4-ES-1627	RBBP4	1627	ES	04:06:00	3.2	7	1	0.0848	0.0116	0.979688	-0.453366	0.017	0-818182.326	0.650285
RBBP4-AA-1629	RBBP4	1629	AA	3.1	1	3.2	0.9944	0.098	0.0202	0.982329	-2.30952	0.002	0-0.395	0.0209147
KIAA1522-ES-1634	KIAA1522	1634	ES	07:08:00	6	9	0.9944	0.115	0.015	0.994885	-1.11342	0.117	0.003-5.12	0.26553
S100PBP-AT-1635	S100PBP	1635	AT	9			1	0.3427	0.0618	0.278161	1.0422	6.136	0.202-186.031	0.297318
S100PBP-AT-1636	S100PBP	1636	AT	7			1	0.3427	0.0618	0.721839	-1.0422	0.163	0.005-4.941	0.297318
S100PBP-AA-1637	S100PBP	1637	AA	4.1	3	4.2	0.9944	0.756	0.1027	0.697	0.711375	2.085	0.275-15.774	0.476852
S100PBP-AD-1638	S100PBP	1638	AD	1.2	1.1	2	0.7697	0.3611	0.0915	0.954141	-1.06803	0.274	0.025-2.95	0.285509
FNDC5-AT-1641	FNDC5	1641	AT	6.2			0.9775	0.7262	0.2164	0.298627	1.40035	1.907	0.773-4.706	0.161409
FNDC5-AT-1642	FNDC5	1642	AT	7			0.9775	0.7262	0.2164	0.702452	-1.34609	0.538	0.218-1.327	0.178272
RNF19B-AA-1646	RNF19B	1646	AA	9.1	8	9.2	0.9719	0.5645	0.1103	0.305211	-0.787265	0.459	0.066-3.185	0.431127
RNF19B-AA-1647	RNF19B	1647	AA	3.1	2	3.2	0.927	0.5755	0.1141	0.222602	-0.287253	0.757	0.113-5.057	0.773918
AK2-AT-1650	AK2	1650	AT	8.2			1	0.459	0.0816	0.279379	0.0670886	1.098	0.071-16.93	0.946511
AK2-AT-1651	AK2	1651	AT	10			1	0.4876	0.085	0.681779	0.214682	1.325	0.102-17.27	0.830015
AK2-ES-1652	AK2	1652	ES	9	8.1	10	1	0.2978	0.0412	0.0520938	-1.66731	0.007	0-2.403	0.0954522
AK2-ES-1653	AK2	1653	ES	5	4	7	1	0.1019	0.0145	0.982246	0.491133	49.754	0-294002477.267	0.623333
AK2-ES-1654	AK2	1654	ES	02:03:00	1	4	0.9831	0.3289	0.0609	0.956408	-0.184721	0.749	0.035-16.008	0.853448
AK2-ES-1656	AK2	1656	ES	2	1	3	1	0.3954	0.0667	0.144858	0.659533	2.633	0.148-46.74	0.509553
TRIM62-AP-1665	TRIM62	1665	AP	1			0.9551	0.4982	0.1155	0.89341	0.14149	1.126	0.218-5.822	0.887483
TRIM62-AP-1666	TRIM62	1666	AP	2			0.9551	0.4982	0.1155	0.105838	-0.334709	0.744	0.131-4.213	0.737845
PHC2-AP-1670	PHC2	1670	AP	10			0.9719	0.5109	0.1111	0.841449	0.883368	2.416	0.341-17.109	0.377038
PHC2-AP-1671	PHC2	1671	AP	1			0.9719	0.5109	0.1111	0.157498	-0.885899	0.41	0.057-2.944	0.375672
PHC2-AT-1674	PHC2	1674	AT	16			1	0.1781	0.0301	0.0604118	-0.866114	0.054	0-39.823	0.386427
PHC2-AT-1675	PHC2	1675	AT	17			1	0.1781	0.0301	0.939588	0.866613	18.526	0.025-13648.166	0.386154
ZSCAN20-AT-1678	ZSCAN20	1678	AT	6.2			1	0.4794	0.0908	0.726031	-0.653124	0.459	0.044-4.744	0.513676
ZSCAN20-AT-1679	ZSCAN20	1679	AT	8			1	0.4794	0.0908	0.273969	0.652989	2.177	0.211-22.487	0.513763
CSMD2-AT-1687	CSMD2	1687	AT	50			1	0.1255	0.0154	0.994981	-3.0063	0	0-0.002	0.00264451
SMIM12-AP-1697	SMIM12	1697	AP	1.1			0.9831	0.6691	0.1209	0.782787	-0.830059	0.532	0.12-2.361	0.406505
SMIM12-AP-1698	SMIM12	1698	AP	2.1			0.9831	0.6691	0.1209	0.217166	0.82243	1.869	0.421-8.3	0.410832
SMIM12-AT-1699	SMIM12	1699	AT	7			1	0.1138	0.0245	0.134105	-2.51774	0	0-0.078	0.0118111
SMIM12-AT-1700	SMIM12	1700	AT	4.2			1	0.1138	0.0245	0.865895	2.51774	100187	12.82-782982550.822	0.0118111
SMIM12-AD-1702	SMIM12	1702	AD	1.2:1.3	1.1	4.1	0.7865	0.7567	0.1219	0.234716	1.37572	3.016	0.626-14.535	0.168908
ZMYM6-AP-1708	ZMYM6	1708	AP	1			0.9719	0.8918	0.1316	0.424605	-0.541066	0.658	0.144-2.998	0.588462
ZMYM6-AP-1709	ZMYM6	1709	AP	2			0.9719	0.8918	0.1316	0.575183	0.602621	1.593	0.35-7.249	0.546761
ZMYM6-AT-1710	ZMYM6	1710	AT	18			1	0.3507	0.0607	0.35721	0.206253	1.421	0.05-40.141	0.836593
ZMYM6-AT-1711	ZMYM6	1711	AT	6.2			1	0.1828	0.0346	0.101815	-1.12809	0.032	0-12.648	0.259281
ZMYM6-AT-1712	ZMYM6	1712	AT	20			1	0.4007	0.0736	0.540979	0.365181	1.663	0.109-25.46	0.714976
KIAA0319L-AP-1717	KIAA0319L	1717	AP	12			0.9944	0.5136	0.1179	0.158566	-0.839143	0.498	0.098-2.534	0.401389
KIAA0319L-AP-1718	KIAA0319L	1718	AP	2.1			0.9944	0.7284	0.1246	0.652453	1.13342	2.403	0.528-10.944	0.257038
KIAA0319L-AP-1719	KIAA0319L	1719	AP	1			0.9944	0.5959	0.0842	0.189253	-0.435851	0.619	0.072-5.34	0.662945
KIAA0319L-AA-1723	KIAA0319L	1723	AA	10.1	9	10.2	0.9944	0.1595	0.0303	0.980296	-1.03317	0.038	0-18.888	0.301524
KIAA0319L-ES-1724	KIAA0319L	1724	ES	7	6	8	1	0.2278	0.0233	0.990039	0.864266	178.603	0.001-22839078.189	0.387442
KIAA0319L-ES-1725	KIAA0319L	1725	ES	4	3	5	1	0.1768	0.0338	0.964731	-0.0778488	0.794	0.002-265.339	0.937948
NCDN-AD-1727	NCDN	1727	AD	1.2:1.3	1.1	2	0.9719	0.2571	0.0249	0.994859	0.513511	5.221	0.01-2867.227	0.607594
NCDN-RI-1729	NCDN	1729	RI	1.2	1.1	1.3	0.9494	0.7599	0.1661	0.788868	-1.18669	0.494	0.154-1.584	0.23535
CLSPN-AT-1730	CLSPN	1730	AT	25			1	0.4604	0.1037	0.296555	1.57335	4.998	0.673-37.1	0.115639
CLSPN-AT-1731	CLSPN	1731	AT	26			1	0.4604	0.1037	0.703445	-1.57335	0.2	0.027-1.485	0.115639
CLSPN-AA-1732	CLSPN	1732	AA	11.1	10	11.2	0.9775	0.1852	0.036	0.982164	-1.43496	0.046	0.001-3.082	0.1513
CLSPN-ES-1733	CLSPN	1733	ES	9	8	10	0.9719	0.123	0.0202	0.990855	-0.435283	0.204	0-263.111	0.663357
AGO1-AP-1734	AGO1	1734	AP	1			0.8989	0.6667	0.1289	0.0838075	-0.761393	0.531	0.104-2.706	0.446422
AGO1-AP-1735	AGO1	1735	AP	2			0.8989	0.6667	0.1289	0.918592	0.718926	1.805	0.361-9.036	0.472186
AGO3-AT-1739	AGO3	1739	AT	7.2			1	0.427	0.0655	0.281662	1.10439	6.386	0.238-171.476	0.269423
AGO3-AT-1740	AGO3	1740	AT	8			1	0.2722	0.046	0.315757	-0.37456	0.427	0.005-36.682	0.707988
AGO3-AT-1741	AGO3	1741	AT	22			1	0.4227	0.0786	0.402583	-0.653226	0.402	0.026-6.188	0.513611
AGO3-ES-1742	AGO3	1742	ES	6	5	9	0.9607	0.1484	0.025	0.990143	-1.82881	0.008	0-1.417	0.0674284
AGO3-ES-1743	AGO3	1743	ES	4	3	5	1	0.1843	0.0412	0.959405	0.496509	3.291	0.03-362.8	0.619535
TRAPPC3-ES-1752	TRAPPC3	1752	ES	4	3	5	1	0.3888	0.0481	0.0800629	-0.950203	0.11	0.001-10.399	0.342009
TRAPPC3-AD-1753	TRAPPC3	1753	AD	1.3	1.2	2	0.7584	0.3772	0.0636	0.977401	1.06246	4.831	0.264-88.307	0.288026
TRAPPC3-AD-1754	TRAPPC3	1754	AD	1.2:1.3	1.1	2	0.9944	0.4557	0.0905	0.190617	-0.210749	0.786	0.084-7.359	0.833083
MAP7D1-AP-1756	MAP7D1	1756	AP	9			0.9888	0.7192	0.1478	0.241671	-1.13037	0.46	0.12-1.767	0.258319
MAP7D1-AP-1757	MAP7D1	1757	AP	1			0.9888	0.7192	0.1478	0.758142	1.14559	2.192	0.572-8.395	0.251966
MAP7D1-AA-1758	MAP7D1	1758	AA	15.1	14	15.2	1	0.2235	0.0423	0.0930354	-0.684392	0.196	0.002-20.881	0.493728
MAP7D1-AA-1759	MAP7D1	1759	AA	11.1	10	11.2	0.8933	0.2847	0.0664	0.941881	0.00588874	1.009	0.059-17.14	0.995301
MAP7D1-RI-1760	MAP7D1	1760	RI	7.2	7.1	7.3	0.9944	0.5009	0.0918	0.720709	0.872318	2.793	0.278-28.061	0.383035
MAP7D1-ES-1761	MAP7D1	1761	ES	6	5	7.1	1	0.4188	0.081	0.786664	-2.38434	0.047	0.004-0.58	0.0171096
THRAP3-ES-1762	THRAP3	1762	ES	2	1	3	0.9888	0.6438	0.0892	0.115198	-1.13951	0.262	0.026-2.62	0.25449
SH3D21-AT-1765	SH3D21	1765	AT	16.2			0.9551	0.8626	0.1735	0.372679	-1.0008	0.577	0.196-1.695	0.316922
SH3D21-AT-1766	SH3D21	1766	AT	19			0.9551	0.8626	0.1735	0.626142	0.953335	1.687	0.576-4.945	0.34042
STK40-RI-1772	STK40	1772	RI	11.2	11.1	11.3	1	0.4304	0.0839	0.20037	-2.37171	0.055	0.005-0.605	0.017706
STK40-AA-1773	STK40	1773	AA	4.1	3	4.2	0.9775	0.3295	0.0535	0.054595	-1.70903	0.034	0.001-1.64	0.0874449
STK40-ES-1774	STK40	1774	ES	2	1	3	1	0.5728	0.1114	0.727923	-0.422756	0.682	0.115-4.03	0.672473
CSF3R-AA-1787	CSF3R	1787	AA	17.1	16	17.2	1	0.1835	0.0291	0.0994663	-0.367224	0.274	0-273.646	0.713452
CSF3R-ES-1789	CSF3R	1789	ES	6	5	7	0.9551	0.1678	0.0271	0.927141	-0.124137	0.715	0.004-143.118	0.901206
MEAF6-AP-1793	MEAF6	1793	AP	1			1	0.2331	0.0292	0.960965	0.691729	13.612	0.008-22220.685	0.489108
MEAF6-AT-1795	MEAF6	1795	AT	9.2			1	0.0722	0.0122	0.996998	-0.828299	0.002	0-3866.454	0.407501
MEAF6-ES-1801	MEAF6	1801	ES	8.1:9.1	5	9.2	1	0.0606	0.0127	0.988819	0.227561	5.049	0-5755202.011	0.819987
CDCA8-RI-1821	CDCA8	1821	RI	1.2	1.1	1.3	0.7584	0.54	0.1327	0.83439	0.272183	1.243	0.259-5.963	0.785481
EPHA10-AT-1826	EPHA10	1826	AT	3.2			1	0.1195	0.016	0.995742	0.826346	207.49	0.001-64946105.685	0.408608
MANEAL-AP-1833	MANEAL	1833	AP	1			0.7697	0.7425	0.1058	0.954002	-2.4519	0.13	0.025-0.664	0.0142106
MANEAL-AP-1834	MANEAL	1834	AP	2.1			0.7697	0.7425	0.1058	0.0521105	2.00123	5.946	1.037-34.08	0.0453673
MANEAL-AA-1835	MANEAL	1835	AA	4.1	3	4.2	0.7809	0.8239	0.1517	0.762817	0.979471	2.169	0.461-10.217	0.327347
INPP5B-AT-1848	INPP5B	1848	AT	7.3			1	0.4219	0.053	0.341167	-2.70677	0.004	0-0.217	0.00679406
INPP5B-AT-1849	INPP5B	1849	AT	24			1	0.4219	0.053	0.658833	2.70652	254.566	4.609-14060.329	0.00679931
INPP5B-AA-1850	INPP5B	1850	AA	16.1	15	16.2	1	0.6569	0.1241	0.382807	-3.24521	0.06	0.011-0.328	0.00117363
INPP5B-ES-1851	INPP5B	1851	ES	13	12	14	1	0.1154	0.0231	0.985106	1.14835	148.536	0.029-756224.159	0.250825
INPP5B-AD-1852	INPP5B	1852	AD	7.2	7.1	8	0.9775	0.8633	0.1997	0.574187	0.480891	1.271	0.479-3.372	0.630594
SF3A3-ES-1853	SF3A3	1853	ES	03:04:00	2	5	1	0.044	0.0112	0.990675	-0.395915	0.035	0-544006.352	0.692168
GJA9-AP-1855	GJA9	1855	AP	1			0.8876	0.783	0.161	0.445113	-0.927684	0.538	0.145-1.992	0.353571
GJA9-AP-1856	GJA9	1856	AP	2.1			0.8876	0.783	0.161	0.545312	0.57343	1.458	0.402-5.294	0.566353
GJA9-AT-1857	GJA9	1857	AT	2.3			0.9831	0.4457	0.0816	0.339953	-2.62355	0.04	0.004-0.443	0.00870194
GJA9-AT-1858	GJA9	1858	AT	7			0.9831	0.4457	0.0816	0.660078	2.63591	25.467	2.294-282.759	0.0083913
RHBDL2-AP-1860	RHBDL2	1860	AP	3			1	0.3024	0.0668	0.962644	0.266424	1.492	0.079-28.258	0.789912
RHBDL2-AT-1862	RHBDL2	1862	AT	5.2			1	0.3644	0.1	0.11206	-1.85982	0.157	0.022-1.105	0.0629104
RHBDL2-AT-1863	RHBDL2	1863	AT	10			1	0.3644	0.1	0.88794	1.85982	6.379	0.905-44.96	0.0629104
AKIRIN1-ES-1864	AKIRIN1	1864	ES	3	2	4	1	0.0909	0.0196	0.980443	0.721926	43.339	0.002-1204688.073	0.47034
NDUFS5-AD-1869	NDUFS5	1869	AD	1.2	1.1	2	1	0.6616	0.1524	0.384057	0.802731	1.747	0.447-6.821	0.42213
MACF1-AP-1870	MACF1	1870	AP	43.1			1	0.6367	0.1287	0.273255	1.65546	3.718	0.785-17.602	0.0978306
MACF1-AP-1872	MACF1	1872	AP	11			1	0.3075	0.0617	0.13312	-0.905697	0.227	0.009-5.632	0.365096
MACF1-AP-1874	MACF1	1874	AP	5			1	0.6739	0.1393	0.56681	-0.425129	0.729	0.17-3.133	0.670742
MACF1-AT-1877	MACF1	1877	AT	109			1	0.307	0.0421	0.927576	1.64852	71.221	0.447-11355.622	0.099246
MACF1-AT-1880	MACF1	1880	AT	12.2			1	0.3041	0.0398	0.06695	-1.56024	0.014	0-2.985	0.118702
MACF1-ES-1881	MACF1	1881	ES	107	106	108	1	0.6816	0.1101	0.240957	1.09615	2.753	0.45-16.827	0.273012
MACF1-ES-1883	MACF1	1883	ES	103	102	104	0.9888	0.5784	0.0957	0.118553	-0.270362	0.751	0.094-5.988	0.786882
MACF1-ES-1885	MACF1	1885	ES	77	76.1	79	0.9831	0.3835	0.0752	0.900723	-0.554316	0.47	0.033-6.767	0.579362
MACF1-ES-1887	MACF1	1887	ES	59	58	60	0.9888	0.6987	0.1123	0.307243	-0.896124	0.407	0.057-2.911	0.370187
MACF1-ES-1888	MACF1	1888	ES	43.2:44:45:46:47	42	48	0.9944	0.7327	0.1245	0.850983	0.508341	1.537	0.293-8.05	0.611214
MACF1-ES-1889	MACF1	1889	ES	29	28	30	0.9944	0.1298	0.0189	0.986927	1.29636	1439.82	0.024-85775445.206	0.194853
PABPC4-ES-1893	PABPC4	1893	ES	11	10.2	12	1	0.4598	0.0691	0.878025	-1.37194	0.139	0.008-2.328	0.170083
PABPC4-ES-1894	PABPC4	1894	ES	10.2:11	10.1	12	1	0.2201	0.0426	0.940728	-1.14546	0.062	0.001-7.187	0.252017
PABPC4-ES-1895	PABPC4	1895	ES	11	10.1	12	1	0.4756	0.091	0.854474	-0.908829	0.355	0.038-3.312	0.36344
PABPC4-AD-1896	PABPC4	1896	AD	10.2	10.1	12	0.9382	0.7566	0.1417	0.742589	1.02936	2.178	0.495-9.586	0.303313
PABPC4-AD-1897	PABPC4	1897	AD	10.2	10.1	11	1	0.3973	0.06	0.740106	0.0860691	1.161	0.039-34.445	0.931412
PPIE-AT-1900	PPIE	1900	AT	9.2			1	0.1455	0.0309	0.0537618	-1.61005	0.006	0-3.053	0.107386
PPIE-AT-1901	PPIE	1901	AT	10			1	0.4414	0.0905	0.758838	-0.412793	0.638	0.075-5.391	0.679759
PPIE-AT-1902	PPIE	1902	AT	12			1	0.4465	0.0876	0.187397	1.04514	3.191	0.362-28.107	0.295958
PPIE-ES-1903	PPIE	1903	ES	11	9.1	12	0.8427	0.6637	0.1595	0.755179	0.107487	1.079	0.269-4.332	0.914403
PPIE-AD-1904	PPIE	1904	AD	7.2	7.1	8	1	0.8017	0.1614	0.393556	-1.62458	0.325	0.084-1.261	0.104251
PPIE-ES-1905	PPIE	1905	ES	7.1:7.2	6	8	1	0.2947	0.0775	0.949342	0.607002	2.238	0.166-30.159	0.543849
PPIE-ES-1906	PPIE	1906	ES	7.1	6	8	0.9944	0.1827	0.0342	0.980185	0.721886	7.872	0.029-2133.014	0.470365
PPIE-AD-1910	PPIE	1910	AD	1.2	1.1	2	0.9944	0.547	0.1125	0.752731	-0.0866135	0.924	0.155-5.499	0.930979
BMP8B-AT-1911	BMP8B	1911	AT	6.2			1	0.7209	0.1379	0.248153	-0.165903	0.884	0.207-3.775	0.868233
BMP8B-AT-1912	BMP8B	1912	AT	8			1	0.7209	0.1379	0.751847	0.165903	1.131	0.265-4.826	0.868233
TRIT1-AT-1913	TRIT1	1913	AT	12			1	0.3049	0.0684	0.8863	0.31351	1.557	0.098-24.836	0.753893
TRIT1-AT-1914	TRIT1	1914	AT	5			1	0.3049	0.0684	0.1137	-0.31351	0.642	0.04-10.241	0.753893
TRIT1-ES-1918	TRIT1	1918	ES	9	8	10	0.9944	0.1259	0.0231	0.989264	-1.22535	0.02	0-10.585	0.220444
TRIT1-ES-1920	TRIT1	1920	ES	8	7.2	9	0.9944	0.2708	0.0511	0.96363	0.354914	1.975	0.046-84.598	0.722654
TRIT1-ES-1923	TRIT1	1923	ES	4	3.1	6.1	0.9607	0.3812	0.0813	0.926204	-1.10255	0.255	0.022-2.898	0.270221
TRIT1-ES-1924	TRIT1	1924	ES	2:3.1:4:6.1:6.2	1	7.1	0.9719	0.3448	0.0407	0.986806	-0.0900721	0.784	0.004-154.757	0.92823
TRIT1-ES-1932	TRIT1	1932	ES	2:3.1:4:6.1:6.2:7.1:7.2:8:9	1	10	0.9775	0.2371	0.021	0.996774	0.585053	13.327	0.002-78109.468	0.558512
TRIT1-ES-1971	TRIT1	1971	ES	00:02:03.100000	1	4	0.9326	0.247	0.049	0.981072	-0.770351	0.23	0.006-9.647	0.441092
TRIT1-ES-1972	TRIT1	1972	ES	2:3.1:4	1	6.1	0.9663	0.2413	0.0388	0.986081	1.6817	130.901	0.446-38385.882	0.092627
CAP1-AA-1981	CAP1	1981	AA	3.1	2.2	3.2	0.9944	0.2117	0.0315	0.912787	1.2084	44.682	0.094-21210.976	0.226894
CAP1-AA-1982	CAP1	1982	AA	2.1	1.2	2.2	1	0.2741	0.049	0.235504	0.567831	2.752	0.084-90.554	0.57015
CAP1-AD-1983	CAP1	1983	AD	1.2	1.1	2.1	0.9831	0.6353	0.0993	0.677538	1.04272	2.791	0.405-19.218	0.297078
CAP1-ES-1984	CAP1	1984	ES	1.2:2.1	1.1	2.2	0.9888	0.6301	0.0946	0.427456	1.46134	4.147	0.616-27.939	0.143921
CAP1-AA-1985	CAP1	1985	AA	2.1	1.1	2.2	0.9831	0.492	0.0733	0.259038	0.790309	3.218	0.177-58.376	0.429347
CAP1-AD-1986	CAP1	1986	AD	1.2	1.1	2.2	1	0.3515	0.0619	0.703272	1.51599	11.323	0.491-260.959	0.129521
PPT1-AP-1987	PPT1	1987	AP	1			0.9944	0.2699	0.0517	0.948398	1.88971	60.969	0.858-4331.059	0.0587973
PPT1-AP-1988	PPT1	1988	AP	6			0.9944	0.2699	0.0517	0.0518378	-1.99151	0.012	0-0.933	0.0464244
SMAP2-AP-1997	SMAP2	1997	AP	1			1	0.3846	0.0631	0.876542	0.359555	1.798	0.073-44.082	0.71918
SMAP2-AP-1998	SMAP2	1998	AP	2			1	0.2479	0.0506	0.0983489	0.595302	3.127	0.073-133.475	0.551641
ZFP69-AA-2001	ZFP69	2001	AA	2.1	1	2.2	0.9719	0.308	0.0605	0.971889	1.07702	7.481	0.192-291.353	0.281472
EXO5-RI-2003	EXO5	2003	RI	1.2	1.1	1.3	0.9157	0.5679	0.1045	0.961424	-0.531247	0.578	0.076-4.374	0.595247
EXO5-RI-2004	EXO5	2004	RI	1.2:1.3:1.4	1.1	1.5	0.8539	0.382	0.0646	0.985335	-0.957477	0.254	0.015-4.205	0.338327
ZNF684-AT-2008	ZNF684	2008	AT	5.2			1	0.5464	0.0874	0.679138	-0.514658	0.539	0.051-5.668	0.606792
ZNF684-AT-2009	ZNF684	2009	AT	6			1	0.5464	0.0874	0.320861	0.514677	1.855	0.176-19.502	0.606779
NFYC-AP-2012	NFYC	2012	AP	10			1	0.4597	0.0767	0.226133	0.0592206	1.079	0.087-13.306	0.952776
NFYC-AP-2013	NFYC	2013	AP	1			1	0.6622	0.1129	0.464726	0.516583	1.61	0.264-9.805	0.605448
NFYC-AP-2015	NFYC	2015	AP	4			1	0.5354	0.0867	0.275701	-0.598162	0.471	0.04-5.564	0.549732
NFYC-AA-2017	NFYC	2017	AA	20.1:20.2	19	20.3	1	0.3672	0.0524	0.943805	0.115674	1.243	0.031-49.278	0.907911
NFYC-AA-2018	NFYC	2018	AA	20.2	19	20.3	0.9831	0.191	0.0411	0.955311	1.01674	13.455	0.09-2018.442	0.309275
NFYC-AA-2019	NFYC	2019	AA	20.1	19	20.2	1	0.5836	0.0925	0.44592	-1.77713	0.114	0.01-1.25	0.0755471
NFYC-ES-2020	NFYC	2020	ES	18	17	19	1	0.6627	0.0808	0.175386	-0.225386	0.745	0.058-9.615	0.821679
NFYC-ES-2022	NFYC	2022	ES	13	12	14	1	0.1591	0.0182	0.990219	-0.131881	0.483	0-24098.587	0.895079
NFYC-ES-2023	NFYC	2023	ES	6	1	11	0.8652	0.877	0.1895	0.186221	0.648632	1.431	0.485-4.223	0.516576
CTPS1-AP-2025	CTPS1	2025	AP	2			0.927	0.5796	0.1023	0.0561596	0.198721	1.246	0.142-10.91	0.842481
CTPS1-AP-2026	CTPS1	2026	AP	1			0.927	0.8072	0.204	0.681319	-0.890071	0.643	0.244-1.699	0.373428
CTPS1-AP-2027	CTPS1	2027	AP	3.1			0.927	0.7948	0.1985	0.261303	0.765047	1.467	0.549-3.92	0.444244
CTPS1-AT-2028	CTPS1	2028	AT	9.2			1	0.2677	0.0524	0.123789	-0.453444	0.44	0.013-15.262	0.650229
CTPS1-AT-2029	CTPS1	2029	AT	20			1	0.2677	0.0524	0.876211	0.45322	2.27	0.065-78.7	0.65039
SLFNL1-AA-2032	SLFNL1	2032	AA	2.1	1.7	2.2	0.7921	0.1468	0.0123	0.998425	-0.106112	0.519	0-95138.85	0.915493
SLFNL1-RI-2034	SLFNL1	2034	RI	1.4	1.3	1.5	0.9775	0	0	0.997633	-2.87863	0.001	0-0.1	0.00399406
SLFNL1-RI-2039	SLFNL1	2039	RI	1.2:1.3:1.4	1.1	1.5	0.9831	0	0	0.997633	-2.87863	0.001	0-0.1	0.00399406
SCMH1-AP-2041	SCMH1	2041	AP	1			0.9888	0.8486	0.15	0.317332	0.660746	1.529	0.434-5.387	0.508775
SCMH1-AP-2042	SCMH1	2042	AP	4.1			0.9888	0.6235	0.1073	0.203597	-1.30664	0.304	0.051-1.815	0.191336
SCMH1-AP-2046	SCMH1	2046	AP	3			0.9888	0.7323	0.1329	0.478788	0.359642	1.33	0.281-6.305	0.719115
SCMH1-ES-2047	SCMH1	2047	ES	17	16	18	0.9719	0.4142	0.0868	0.835285	-1.31295	0.19	0.016-2.265	0.189198
SCMH1-ES-2048	SCMH1	2048	ES	10:11:00	9	12	1	0.159	0.0208	0.990141	0.155521	2.097	0-23636.717	0.876411
SCMH1-ES-2049	SCMH1	2049	ES	07:08:00	6	9	0.9944	0.3375	0.0661	0.906143	-0.17504	0.75	0.03-18.901	0.861048
SCMH1-ES-2051	SCMH1	2051	ES	7	6	8	0.9944	0.646	0.1019	0.836456	-1.79117	0.182	0.028-1.174	0.0732655
SCMH1-ES-2053	SCMH1	2053	ES	06:07:08	5	9	1	0.4874	0.0952	0.869185	-0.220676	0.785	0.091-6.759	0.825345
SCMH1-ES-2054	SCMH1	2054	ES	06:08:00	5	9	0.9382	0.8862	0.1678	0.704117	-0.407222	0.758	0.2-2.877	0.683845
SCMH1-ES-2055	SCMH1	2055	ES	8	5	9	0.7753	0.8721	0.179	0.615808	-0.57318	0.653	0.152-2.801	0.566523
SCMH1-ES-2056	SCMH1	2056	ES	6	5	9	0.8427	1	0.2154	0.588636	-1.04091	0.573	0.201-1.635	0.297915
SCMH1-ES-2057	SCMH1	2057	ES	06:07:00	5	8	1	0.5995	0.1187	0.807628	-0.228967	0.81	0.134-4.9	0.818895
SCMH1-ES-2058	SCMH1	2058	ES	6	5	8	0.927	0.8634	0.1707	0.617676	0.73656	1.632	0.443-6.002	0.46139
FOXJ3-AP-2064	FOXJ3	2064	AP	2			0.9944	0.5672	0.1067	0.305343	1.57569	4.338	0.699-26.922	0.115097
FOXJ3-AP-2065	FOXJ3	2065	AP	14.1			0.9944	0.6223	0.1102	0.667914	-2.50544	0.107	0.019-0.615	0.0122298
FOXJ3-RI-2068	FOXJ3	2068	RI	14.3	14.2	14.4	0.9888	0.5635	0.1037	0.264493	-2.08876	0.098	0.011-0.867	0.0367291
FOXJ3-ES-2069	FOXJ3	2069	ES	10	9	11	0.9944	0.4621	0.0728	0.789461	0.425418	1.822	0.115-28.868	0.670532
PPCS-AP-2071	PPCS	2071	AP	1			0.9888	0.4282	0.0577	0.0788058	1.07875	7.354	0.196-275.949	0.280701
PPCS-AP-2072	PPCS	2072	AP	2.1			0.9888	0.4282	0.0577	0.921029	-1.10054	0.131	0.004-4.89	0.271096
PPCS-AT-2073	PPCS	2073	AT	4			1	0.239	0.048	0.879444	-0.296937	0.54	0.009-31.486	0.766514
PPCS-AT-2074	PPCS	2074	AT	3.2			1	0.239	0.048	0.120556	0.296937	1.851	0.032-107.918	0.766514
PPCS-AD-2075	PPCS	2075	AD	2.2	2.1	3.1	1	0.3686	0.0799	0.894573	0.721159	2.516	0.205-30.892	0.470811
CCDC30-AP-2079	CCDC30	2079	AP	1			0.8989	0.8121	0.1992	0.359648	0.275031	1.177	0.369-3.759	0.783292
CCDC30-AP-2080	CCDC30	2080	AP	15			0.8989	0.7071	0.1363	0.067494	0.908617	1.959	0.459-8.359	0.363552
CCDC30-AP-2081	CCDC30	2081	AP	5.1			0.8989	0.8121	0.1944	0.525055	-0.796208	0.624	0.196-1.991	0.425911
PPIH-AP-2096	PPIH	2096	AP	1			1	0.3233	0.0548	0.933251	1.13368	11.64	0.167-810.626	0.256928
PPIH-AT-2100	PPIH	2100	AT	10			1	0.6935	0.1175	0.652449	2.70751	10.122	1.895-54.072	0.00677906
PPIH-AT-2101	PPIH	2101	AT	9.2			1	0.6935	0.1175	0.347551	-2.70751	0.099	0.018-0.528	0.00677906
PPIH-AD-2103	PPIH	2103	AD	3.3	3.2	4	1	0.3506	0.0635	0.114652	-0.928433	0.182	0.005-6.633	0.353183
LEPRE1-RI-2106	LEPRE1	2106	RI	14.3	14.2	14.4	0.9944	0.5721	0.1326	0.791872	0.369827	1.325	0.298-5.885	0.711511
LEPRE1-RI-2107	LEPRE1	2107	RI	14.2:14.3	14.1	14.4	1	0.8461	0.1393	0.427585	1.59725	2.905	0.785-10.748	0.110211
LEPRE1-AD-2108	LEPRE1	2108	AD	14.2	14.1	14.4	0.8371	0.8689	0.1211	0.190008	0.682107	1.849	0.316-10.82	0.495171
C1orf50-AT-2109	C1orf50	2109	AT	5			0.9944	0.3469	0.0726	0.0815103	0.672886	2.519	0.171-37.148	0.50102
C1orf50-AT-2110	C1orf50	2110	AT	4.3			0.9944	0.4924	0.0876	0.891061	-0.457034	0.58	0.056-6.004	0.647646
C1orf50-ES-2115	C1orf50	2115	ES	1.2:1.3:2.2	1.1	3	0.809	0.2857	0.0372	0.994121	-0.0773049	0.743	0-1384.858	0.938381
CCDC23-AP-2119	CCDC23	2119	AP	1			0.9326	0.4641	0.0636	0.973375	-1.89194	0.088	0.007-1.091	0.0584983
CCDC23-RI-2120	CCDC23	2120	RI	4.2	4.1	4.3	1	0.1009	0.0187	0.98681	-0.506828	0.083	0-1276.523	0.612275
ERMAP-AP-2121	ERMAP	2121	AP	2.1			0.9944	0.6817	0.1349	0.174592	-0.832365	0.501	0.099-2.549	0.405203
ERMAP-AP-2122	ERMAP	2122	AP	3.1			0.9944	0.6293	0.1206	0.518996	-1.07948	0.372	0.062-2.242	0.280373
ERMAP-AP-2123	ERMAP	2123	AP	1			0.9944	0.5959	0.1254	0.306766	1.82491	4.668	0.892-24.424	0.0680142
ERMAP-RI-2124	ERMAP	2124	RI	3.3	3.2	3.4	0.882	0.8552	0.1725	0.420248	-0.0903854	0.947	0.289-3.104	0.927981
ZNF691-ES-2135	ZNF691	2135	ES	2.1:2.2:2.3	1	4	0.7528	0.8452	0.2357	0.65727	-0.900057	0.657	0.263-1.64	0.36809
SLC2A1-AT-2138	SLC2A1	2138	AT	7			1	0.2977	0.0452	0.0918365	-2.38414	0.003	0-0.363	0.0171192
SLC2A1-AT-2139	SLC2A1	2139	AT	4.3			1	0.3733	0.0689	0.154596	-0.42581	0.53	0.029-9.836	0.670246
SLC2A1-AT-2140	SLC2A1	2140	AT	11			1	0.4571	0.0875	0.753569	1.57525	7.107	0.619-81.553	0.115199
EBNA1BP2-AP-2145	EBNA1BP2	2145	AP	2.1			0.9944	0.1694	0.031	0.979571	1.19022	67.857	0.065-70424.152	0.233958
TIE1-AT-2158	TIE1	2158	AT	8			0.8708	0.4667	0.0872	0.076579	-0.45418	0.524	0.032-8.516	0.649699
TIE1-AT-2159	TIE1	2159	AT	24			0.8708	0.4667	0.0872	0.923724	0.605468	2.38	0.144-39.38	0.544868
MPL-AT-2163	MPL	2163	AT	12			0.8876	0.7016	0.1116	0.779209	0.342842	1.421	0.191-10.567	0.731717
MPL-AT-2164	MPL	2164	AT	10.2			0.8876	0.7016	0.1116	0.214872	-0.281981	0.749	0.101-5.578	0.777958
ELOVL1-ES-2167	ELOVL1	2167	ES	4	3	5	1	0.0651	0.0144	0.991484	-0.780077	0.007	0-1843.711	0.435345
MED8-RI-2170	MED8	2170	RI	7.2	7.1	7.3	1	0.4279	0.0438	0.973644	-0.205155	0.682	0.018-26.442	0.837451
MED8-AA-2171	MED8	2171	AA	3.1	2.2	3.2	0.9438	0.1662	0.0194	0.995049	0.592497	26.662	0.001-1389041.334	0.553518
SZT2-AT-2175	SZT2	2175	AT	7			1	0.247	0.045	0.224032	-1.95425	0.01	0-1.014	0.0506716
SZT2-AT-2176	SZT2	2176	AT	5			1	0.3491	0.0568	0.328816	-1.39911	0.079	0.002-2.765	0.161781
SZT2-AT-2177	SZT2	2177	AT	74			1	0.5457	0.0887	0.447156	1.94405	9.456	0.982-91.066	0.051889
SZT2-AA-2178	SZT2	2178	AA	3.1	2	3.2	0.8652	0.4271	0.0564	0.975089	-0.142473	0.71	0.006-78.848	0.886707
HYI-AT-2181	HYI	2181	AT	8.3			0.8933	0.4198	0.0803	0.236424	-0.154558	0.814	0.06-11.004	0.87717
HYI-AT-2182	HYI	2182	AT	9			0.8933	0.4198	0.0803	0.763089	0.000712608	1.001	0.078-12.912	0.999431
ST3GAL3-AP-2192	ST3GAL3	2192	AP	1			0.8989	0.7432	0.1632	0.311185	-0.270821	0.832	0.219-3.16	0.786529
ST3GAL3-AP-2194	ST3GAL3	2194	AP	2			0.8989	0.7432	0.1632	0.681669	0.465175	1.356	0.375-4.901	0.641806
ST3GAL3-AT-2195	ST3GAL3	2195	AT	21			1	0.3905	0.0776	0.753768	0.392595	1.648	0.136-19.94	0.694619
ST3GAL3-AT-2197	ST3GAL3	2197	AT	18			1	0.3905	0.0776	0.246233	-0.392765	0.607	0.05-7.342	0.694493
ST3GAL3-ES-2199	ST3GAL3	2199	ES	19.1:19.2:20	16.2	21	1	0.1044	0.0166	0.994458	-0.727552	0.01	0-2418.495	0.466888
ST3GAL3-ES-2201	ST3GAL3	2201	ES	16.1:16.2:19.1:19.2:20	15.1	21	0.8539	0.324	0.0534	0.986918	-0.0497892	0.913	0.025-33.462	0.96029
ST3GAL3-ES-2202	ST3GAL3	2202	ES	16.2:19.1:19.2:20	15.1	21	0.9888	0.0695	0.0112	0.994689	-1.02242	0.068	0-11.727	0.306583
ST3GAL3-ES-2210	ST3GAL3	2210	ES	16.2	15.1	19.1	0.9607	0.171	0.0238	0.992634	-1.14406	0.02	0-16.563	0.252597
ST3GAL3-AA-2211	ST3GAL3	2211	AA	16.1	15.1	16.2	0.8539	0.8812	0.1345	0.207045	-1.38845	0.287	0.049-1.671	0.164999
ST3GAL3-ES-2213	ST3GAL3	2213	ES	14:15.1:16.2:19.1:19.2:20	13	21	0.9944	0.2699	0.0214	0.997575	0.601047	23.076	0.001-643120.787	0.547809
ST3GAL3-ES-2230	ST3GAL3	2230	ES	11:12:13:14:15.1:16.2:19.1:19.2:20	9	21	0.9663	0	0	0.997633	-2.87863	0.001	0-0.1	0.00399406
ST3GAL3-ES-2232	ST3GAL3	2232	ES	10:13:14:15.1:16.2:19.1:19.2:20	9	21	0.9775	0	0	0.997633	-2.87863	0.001	0-0.1	0.00399406
ST3GAL3-ES-2270	ST3GAL3	2270	ES	11	9	12	0.7584	0.8288	0.198	0.70296	-1.2099	0.459	0.13-1.62	0.226319
ST3GAL3-ES-2271	ST3GAL3	2271	ES	11:12:00	9	13	0.9944	0.9383	0.1561	0.308811	-0.775376	0.611	0.176-2.123	0.438117
ST3GAL3-ES-2272	ST3GAL3	2272	ES	12	9	13	0.9045	0.7241	0.1438	0.181417	-0.487501	0.679	0.143-3.223	0.625903
ST3GAL3-ES-2273	ST3GAL3	2273	ES	10	9	13	0.9944	0.9529	0.1487	0.369566	-0.608218	0.672	0.186-2.423	0.543043
ST3GAL3-ES-2291	ST3GAL3	2291	ES	09:10:00	6	13	0.8596	0.3734	0.0475	0.988929	1.05732	16.443	0.092-2951.334	0.290364
ST3GAL3-ES-2296	ST3GAL3	2296	ES	9	6	13	0.9775	0.1797	0.023	0.993678	0.250049	3.295	0-37756.976	0.80255
ST3GAL3-ES-2297	ST3GAL3	2297	ES	7.1:7.2:8	6	9	0.8876	0.3183	0.0606	0.0663924	-0.579089	0.378	0.014-10.199	0.562529
ST3GAL3-ES-2299	ST3GAL3	2299	ES	7.1:7.2	6	9	0.9607	0.6724	0.135	0.230232	-0.07734	0.947	0.236-3.791	0.938353
ST3GAL3-ES-2302	ST3GAL3	2302	ES	5.1:5.2	4	6	0.9213	0.7069	0.1228	0.148132	-0.949483	0.459	0.092-2.291	0.342375
ST3GAL3-ES-2303	ST3GAL3	2303	ES	5.1	4	6	0.882	0.3952	0.0921	0.0858027	-1.22118	0.226	0.021-2.457	0.222017
ST3GAL3-ES-2480	ST3GAL3	2480	ES	4	3.1	6	0.9494	0.4505	0.0862	0.909814	0.674231	2.288	0.206-25.365	0.500164
ST3GAL3-AD-2482	ST3GAL3	2482	AD	3.2	3.1	4	0.9045	0.6487	0.1257	0.179453	0.950377	2.367	0.4-13.987	0.341921
ARTN-AP-2483	ARTN	2483	AP	4.1			0.8876	0.8019	0.1335	0.306797	0.117069	1.111	0.191-6.454	0.906805
ARTN-AP-2485	ARTN	2485	AP	3.1			0.8876	0.7268	0.125	0.405197	-0.638555	0.575	0.105-3.139	0.523113
ARTN-AP-2486	ARTN	2486	AP	1			0.8876	0.7156	0.1089	0.283789	0.510282	1.577	0.274-9.077	0.609854
IPO13-AP-2491	IPO13	2491	AP	16.1			1	0.6918	0.0945	0.21765	-0.754537	0.437	0.051-3.759	0.450527
IPO13-AP-2492	IPO13	2492	AP	1			1	0.6918	0.0945	0.782351	0.754472	2.29	0.266-19.717	0.450566
DPH2-ES-2496	DPH2	2496	ES	4	3.2	5	1	0.1469	0.0183	0.995665	0.494722	16.607	0-1134488.821	0.620796
DPH2-ES-2497	DPH2	2497	ES	3.1:3.2	2.1	4	0.8876	0.3468	0.0517	0.983834	0.583538	3.523	0.051-241.981	0.559531
DPH2-ES-2498	DPH2	2498	ES	2.2:3.2	2.1	4	0.8539	0.3567	0.0588	0.982177	0.242734	1.54	0.047-50.357	0.808212
DPH2-ES-2499	DPH2	2499	ES	3.2	2.1	4	0.9438	0.1933	0.0281	0.990735	0.768257	16.777	0.013-22345.597	0.442334
DPH2-AA-2500	DPH2	2500	AA	3.1	2.1	3.2	0.8876	0.8944	0.1631	0.355266	-2.25547	0.24	0.069-0.829	0.0241036
DPH2-AD-2501	DPH2	2501	AD	2.2	2.1	3.2	0.8708	0.8212	0.1626	0.345739	-1.25127	0.435	0.118-1.603	0.210836
DPH2-AD-2503	DPH2	2503	AD	1.2:1.3	1.1	2.1	0.8876	0.4651	0.0895	0.911783	1.0067	3.618	0.296-44.251	0.314078
ATP6V0B-AP-2505	ATP6V0B	2505	AP	1.1			1	0.6197	0.1153	0.695976	1.9351	5.038	0.979-25.91	0.0529782
ATP6V0B-AP-2506	ATP6V0B	2506	AP	3.1			1	0.6197	0.1153	0.304024	-1.9351	0.199	0.039-1.021	0.0529782
ATP6V0B-RI-2509	ATP6V0B	2509	RI	7.2	7.1	7.3	1	0.4613	0.084	0.322408	-1.27657	0.226	0.023-2.217	0.201753
ATP6V0B-ES-2510	ATP6V0B	2510	ES	2.1:2.2	1.1	3.2	1	0.5221	0.0983	0.839494	-0.978914	0.362	0.047-2.766	0.327622
ATP6V0B-ES-2511	ATP6V0B	2511	ES	2.2	1.1	3.2	1	0.3801	0.0518	0.924047	-0.102511	0.839	0.029-23.963	0.918351
ATP6V0B-AD-2512	ATP6V0B	2512	AD	1.2	1.1	3.2	0.7697	0.8874	0.179	0.494724	0.0846395	1.057	0.29-3.853	0.932548
ATP6V0B-AA-2513	ATP6V0B	2513	AA	2.1	1.1	2.2	1	0.6761	0.1136	0.322848	-0.487635	0.66	0.124-3.514	0.625808
CCDC24-RI-2525	CCDC24	2525	RI	6.3	6.2	6.4	1	0.6416	0.1506	0.819833	-1.72989	0.291	0.072-1.178	0.0836491
SLC6A9-AT-2536	SLC6A9	2536	AT	16			0.8258	0.606	0.1412	0.810763	0.7357	1.845	0.361-9.427	0.461914
SLC6A9-AT-2538	SLC6A9	2538	AT	17			0.8258	0.606	0.1412	0.186585	-0.684104	0.563	0.109-2.918	0.493909
DMAP1-RI-2545	DMAP1	2545	RI	1.2:1.3	1.1	1.4	0.8989	0.8045	0.1591	0.738878	-0.371496	0.779	0.209-2.903	0.710268
DMAP1-AA-2546	DMAP1	2546	AA	1.3	1.1	1.4	0.9607	0.4599	0.1077	0.848876	-0.777708	0.465	0.068-3.198	0.436741
DMAP1-RI-2547	DMAP1	2547	RI	1.2	1.1	1.3	1	0.5914	0.1189	0.317622	0.890337	2.189	0.39-12.289	0.373285
ERI3-AP-2548	ERI3	2548	AP	1			0.9438	0.933	0.182	0.77475	1.82975	2.914	0.927-9.161	0.0672867
ERI3-AP-2550	ERI3	2550	AP	4			0.9438	0.933	0.182	0.225887	-1.79271	0.348	0.11-1.103	0.0730186
ERI3-ES-2552	ERI3	2552	ES	3	2.2	5	1	0.2329	0.0398	0.965349	1.09402	14.457	0.121-1731.336	0.273945
RNF220-AP-2553	RNF220	2553	AP	3			1	0.9505	0.1624	0.410802	-0.268531	0.851	0.261-2.769	0.788291
RNF220-AP-2554	RNF220	2554	AP	1.1			1	0.7216	0.1342	0.408806	0.68185	1.741	0.354-8.567	0.495334
RNF220-AP-2555	RNF220	2555	AP	7			1	0.9902	0.1534	0.180388	-0.274157	0.823	0.205-3.304	0.783964
RNF220-AT-2557	RNF220	2557	AT	10.2			1	0.2419	0.041	0.146958	-1.47673	0.026	0-3.314	0.139748
RNF220-AT-2558	RNF220	2558	AT	17			1	0.2419	0.041	0.853042	1.47668	38.9	0.302-5014.827	0.139761
RNF220-AD-2559	RNF220	2559	AD	9.2	9.1	10.1	1	0.4837	0.0706	0.5279	0.682966	2.829	0.143-55.953	0.494628
RNF220-AD-2560	RNF220	2560	AD	1.2	1.1	2	0.9326	0.2644	0.0452	0.0537893	-1.82711	0.013	0-1.37	0.0676832
TMEM53-AT-2561	TMEM53	2561	AT	5			1	0.5254	0.0843	0.518328	0.391643	1.642	0.137-19.665	0.695322
TMEM53-AT-2562	TMEM53	2562	AT	3.3			1	0.5254	0.0843	0.481672	-0.391333	0.609	0.051-7.293	0.695551
KIF2C-AP-2573	KIF2C	2573	AP	3.1			0.9213	0.5693	0.0914	0.0560396	-0.142406	0.849	0.09-8.043	0.886759
KIF2C-AP-2574	KIF2C	2574	AP	1			0.9213	0.5693	0.0914	0.947406	0.192591	1.235	0.144-10.577	0.84728
KIF2C-ES-2575	KIF2C	2575	ES	7	6	8	0.9663	0.5718	0.0879	0.93359	0.9382	3.361	0.267-42.281	0.348142
BTBD19-AT-2582	BTBD19	2582	AT	9			0.8933	0.3739	0.077	0.976433	-1.21623	0.25	0.027-2.336	0.223899
PTCH2-AT-2586	PTCH2	2586	AT	22.2			1	0.9428	0.2365	0.437235	1.91101	2.309	0.979-5.446	0.0560027
PTCH2-AT-2587	PTCH2	2587	AT	23			1	0.9428	0.2365	0.562765	-1.91102	0.433	0.184-1.022	0.0560019
EIF2B3-AT-2588	EIF2B3	2588	AT	10.2			1	0.6248	0.1272	0.441007	-3.52277	0.046	0.008-0.256	0.00042707
EIF2B3-AT-2589	EIF2B3	2589	AT	12			1	0.6248	0.1272	0.558996	3.52262	21.584	3.907-119.243	0.0004273
HECTD3-RI-2592	HECTD3	2592	RI	8.2	8.1	8.3	0.9888	0.496	0.093	0.197278	-1.60252	0.167	0.019-1.491	0.10904
MUTYH-AP-2593	MUTYH	2593	AP	3			1	0.5519	0.1353	0.207922	0.822009	1.832	0.433-7.758	0.411072
MUTYH-AP-2594	MUTYH	2594	AP	2			1	0.6294	0.0817	0.139598	1.30557	4.85	0.453-51.899	0.191699
MUTYH-AP-2595	MUTYH	2595	AP	1.1			1	0.6627	0.1412	0.652487	-1.45753	0.36	0.091-1.422	0.14497
MUTYH-ES-2600	MUTYH	2600	ES	11:12:13:14:15	10	16	1	0.171	0.0246	0.991123	-0.597264	0.108	0-161.638	0.550331
MUTYH-ES-2601	MUTYH	2601	ES	08:09:00	7	10	0.9831	0.3344	0.0504	0.978661	0.55226	2.633	0.085-81.834	0.58077
MUTYH-ES-2603	MUTYH	2603	ES	8	7	9	0.9551	0.3642	0.0638	0.962686	-0.668926	0.34	0.014-8.021	0.503542
MUTYH-ES-2609	MUTYH	2609	ES	6.4:6.5	5	7	0.9382	0.2242	0.0541	0.975266	-0.762128	0.218	0.004-10.974	0.445984
MUTYH-ES-2614	MUTYH	2614	ES	6.4:6.5:7:8:9:10:11:12:13:14:15:16:17:18	5	19	0.9551	0.3277	0.0378	0.989615	-1.97703	0.045	0.002-0.974	0.0480388
MUTYH-ES-2652	MUTYH	2652	ES	6.4:6.5:7:8:9	5	10	0.9494	0.2205	0.0336	0.988224	-0.950363	0.172	0.005-6.476	0.341928
MUTYH-AA-2671	MUTYH	2671	AA	6.4	5	6.5	0.8596	0.54	0.1409	0.837088	-0.897226	0.515	0.121-2.195	0.369599
TOE1-ES-2677	TOE1	2677	ES	4	3	5	0.9944	0.5521	0.0944	0.909273	0.379323	1.459	0.207-10.279	0.704448
TOE1-ES-2678	TOE1	2678	ES	2	1	3	0.9944	0.1513	0.0279	0.985491	-0.85531	0.138	0.001-12.918	0.39238
TESK2-AT-2681	TESK2	2681	AT	5			1	0.4051	0.077	0.084114	0.500944	1.929	0.148-25.221	0.61641
TESK2-AT-2682	TESK2	2682	AT	13			1	0.4051	0.077	0.915885	-0.500963	0.518	0.04-6.777	0.616397
TESK2-ES-2683	TESK2	2683	ES	11	10	12	0.8596	0.3099	0.0498	0.983332	-0.345818	0.518	0.012-21.543	0.72948
TESK2-ES-2684	TESK2	2684	ES	2	1	3	0.9944	0.237	0.0344	0.986862	-1.32014	0.022	0-6.361	0.186788
CCDC163P-AT-2685	CCDC163P	2685	AT	6			1	0.2661	0.0478	0.967153	-1.53329	0.029	0-2.688	0.125205
AKR1A1-AT-2695	AKR1A1	2695	AT	5.2			1	0.3749	0.0704	0.28227	-0.843219	0.297	0.018-4.994	0.399106
AKR1A1-AT-2696	AKR1A1	2696	AT	10			1	0.3749	0.0704	0.71773	0.843219	3.368	0.2-56.649	0.399106
AKR1A1-ES-2697	AKR1A1	2697	ES	7	6	8	0.9831	0.2413	0.0428	0.886915	-1.11026	0.084	0.001-6.671	0.266886
AKR1A1-ES-2698	AKR1A1	2698	ES	2	1	3	1	0.8271	0.1026	0.54301	-0.833045	0.442	0.065-3.016	0.404819
NASP-ES-2706	NASP	2706	ES	9	8	10	1	0.4859	0.0911	0.306981	-0.845131	0.379	0.04-3.598	0.398038
NASP-ES-2717	NASP	2717	ES	05:06:07.200000	3	8	0.9775	0.2058	0.035	0.986362	-0.0825261	0.788	0.003-227.032	0.934228
NASP-ES-2718	NASP	2718	ES	04:06:07.200000	3	8	0.8708	0.5984	0.0869	0.967952	-0.33052	0.677	0.067-6.847	0.741007
NASP-ES-2729	NASP	2729	ES	5:6:7.2:8:9	3	10	0.9831	0.5761	0.0815	0.977599	-0.483147	0.497	0.029-8.489	0.628991
NASP-ES-2730	NASP	2730	ES	4:6:7.2:8:9	3	10	0.7584	0.6941	0.1202	0.971652	-0.0245969	0.976	0.146-6.536	0.980377
NASP-ES-2731	NASP	2731	ES	6:7.2:8:9	3	10	1	0.0635	0.0115	0.996756	-0.75387	0.001	0-68172.236	0.450928
NASP-ES-2742	NASP	2742	ES	5:6:7.2:8	3	10	0.9831	0.2372	0.0275	0.993412	-0.149033	0.532	0-2152.625	0.881527
NASP-ES-2743	NASP	2743	ES	4:6:7.2:8	3	10	0.8933	0.2746	0.0441	0.989244	0.442594	3.885	0.01-1581.754	0.658059
NASP-ES-2752	NASP	2752	ES	5	3	6	1	0.4151	0.0597	0.143843	-0.728014	0.315	0.014-7.057	0.466605
NASP-ES-2753	NASP	2753	ES	4	3	6	1	0.2959	0.0489	0.0599028	-1.01949	0.128	0.002-6.676	0.307971
NASP-ES-2754	NASP	2754	ES	2	1	3	1	0.5186	0.1176	0.562488	-1.14325	0.361	0.063-2.072	0.252936
CCDC17-AD-2755	CCDC17	2755	AD	12.2	12.1	13	1	0.5098	0.0878	0.915639	-0.932968	0.345	0.037-3.228	0.350836
CCDC17-ES-2757	CCDC17	2757	ES	2:3.1:3.2:4:5:6:7:8:9:10:11:12.1:12.2	1	13	0.9888	0	0	0.997646	-1.54954	0.023	0-2.709	0.121253
GPBP1L1-ES-2769	GPBP1L1	2769	ES	2	1	3	0.9888	0.3945	0.0812	0.875499	-0.93326	0.317	0.028-3.541	0.350686
IPP-AT-2771	IPP	2771	AT	9.2			1	0.446	0.096	0.827011	-0.200274	0.811	0.105-6.29	0.841266
IPP-AT-2772	IPP	2772	AT	10			1	0.446	0.096	0.172989	0.200274	1.233	0.159-9.559	0.841266
MAST2-AA-2773	MAST2	2773	AA	29.1	28	29.2	0.9944	0	0	0.997732	-0.412547	0.357	0.003-47.624	0.679939
MAST2-RI-2774	MAST2	2774	RI	25.2	25.1	25.3	0.9607	0	0	0.997732	-0.412547	0.357	0.003-47.624	0.679939
MAST2-ES-2775	MAST2	2775	ES	10	9	11	1	0.484	0.0444	0.987606	1.91678	27979.7	0.794-985976469.948	0.0552656
POMGNT1-AP-2781	POMGNT1	2781	AP	2			0.7584	1	0.2545	0.596398	-1.19332	0.57	0.226-1.435	0.232742
POMGNT1-AP-2783	POMGNT1	2783	AP	1			0.7584	1	0.2535	0.371	1.00756	1.614	0.636-4.093	0.313667
POMGNT1-RI-2784	POMGNT1	2784	RI	22.2	22.1	22.3	1	0.0794	0.0155	0.993347	0.558485	39.421	0-15697554.476	0.576513
POMGNT1-AD-2785	POMGNT1	2785	AD	21.2	21.1	22.1	0.9494	0.1247	0.0122	0.996251	-0.196327	0.592	0.003-111.588	0.844354
POMGNT1-RI-2786	POMGNT1	2786	RI	12.4	12.3	12.5	0.9831	0.7254	0.1211	0.250742	-1.12822	0.368	0.065-2.09	0.259228
POMGNT1-RI-2787	POMGNT1	2787	RI	12.2	12.1	12.3	0.9944	0.9735	0.1257	0.303453	-0.595753	0.621	0.129-2.981	0.55134
POMGNT1-ES-2788	POMGNT1	2788	ES	9	8	10	0.9944	0.1402	0.0249	0.986624	-0.181481	0.662	0.008-57.07	0.85599
RAD54L-RI-2789	RAD54L	2789	RI	1.2	1.1	1.3	0.9775	0	0	0.997633	-2.87863	0.001	0-0.1	0.00399406
NSUN4-AP-2791	NSUN4	2791	AP	2.1			1	0.232	0.0495	0.0559803	0.75281	4.592	0.087-242.909	0.451564
NSUN4-AP-2792	NSUN4	2792	AP	1			1	0.232	0.0495	0.94402	-0.75281	0.218	0.004-11.521	0.451564
NSUN4-ES-2793	NSUN4	2793	ES	4	3	5	1	0.4723	0.0848	0.880697	1.31431	5.134	0.448-58.861	0.188742
NSUN4-ES-2794	NSUN4	2794	ES	2.2	1	3	0.9157	1	0.218	0.375114	1.45003	2.037	0.779-5.331	0.14705
MKNK1-AP-2798	MKNK1	2798	AP	2.1			0.9831	0.5487	0.0826	0.870824	-2.02428	0.108	0.013-0.932	0.0429416
MKNK1-AP-2800	MKNK1	2800	AP	1			0.9831	0.5487	0.0826	0.12876	1.68159	6.679	0.73-61.093	0.0926492
MKNK1-AT-2802	MKNK1	2802	AT	9.2			1	0.371	0.0554	0.157124	-1.27462	0.091	0.002-3.631	0.202442
MKNK1-AT-2806	MKNK1	2806	AT	17			1	0.3505	0.0598	0.811751	1.53255	15.778	0.463-537.299	0.125386
MKNK1-ES-2807	MKNK1	2807	ES	16	15.2	17	0.9831	0.5544	0.0982	0.703361	-1.3676	0.246	0.033-1.835	0.171436
MKNK1-AA-2808	MKNK1	2808	AA	15.1	14	15.2	0.9775	0.4279	0.0822	0.170744	-0.0111778	0.985	0.073-13.221	0.991082
MKNK1-ES-2809	MKNK1	2809	ES	11	10	12	1	0.47	0.0723	0.190808	-0.365179	0.578	0.031-10.937	0.714978
MKNK1-ES-2810	MKNK1	2810	ES	9.1	8	10	0.9944	0.2568	0.0482	0.947962	-1.47935	0.033	0-3.041	0.139047
MKNK1-ES-2812	MKNK1	2812	ES	7.1	5	8	1	0.109	0.0215	0.981413	1.43623	2326.84	0.059-91466289.291	0.150938
MKNK1-ES-2814	MKNK1	2814	ES	4	3	5	0.9944	0.654	0.114	0.446038	0.38712	1.399	0.255-7.666	0.698667
MKNK1-AD-2815	MKNK1	2815	AD	2.2	2.1	3	0.9775	0.979	0.1364	0.372299	-0.349635	0.76	0.163-3.538	0.726613
MOB3C-AP-2816	MOB3C	2816	AP	1			0.9944	0.8093	0.1585	0.314836	2.32866	4.602	1.273-16.629	0.0198769
MOB3C-AP-2817	MOB3C	2817	AP	2.1			0.9944	0.8093	0.1585	0.684735	-2.2706	0.226	0.062-0.816	0.0231713
MOB3C-RI-2818	MOB3C	2818	RI	2.2	2.1	2.3	1	0.4095	0.0341	0.99614	0.894009	89.405	0.005-1695861.577	0.371317
ATPAF1-AP-2819	ATPAF1	2819	AP	1			0.9888	0.7169	0.1479	0.787525	1.03198	2.145	0.504-9.133	0.302084
ATPAF1-AP-2820	ATPAF1	2820	AP	2			0.9888	0.7169	0.1479	0.212805	-1.03612	0.466	0.11-1.977	0.300145
ATPAF1-ES-2821	ATPAF1	2821	ES	09:10:00	8	11	1	0.2868	0.054	0.931125	1.39807	12.994	0.357-473.278	0.162091
EFCAB14-AT-2823	EFCAB14	2823	AT	13			1	0.2978	0.0529	0.143712	0.740959	4.419	0.087-225.113	0.458718
EFCAB14-AT-2824	EFCAB14	2824	AT	11			1	0.2978	0.0529	0.856288	-0.740959	0.226	0.004-11.527	0.458718
EFCAB14-ES-2825	EFCAB14	2825	ES	7	6	8	0.9944	0.84	0.1512	0.505032	0.0739059	1.05	0.291-3.78	0.941085
CYP4A11-RI-2849	CYP4A11	2849	RI	12.2	12.1	12.3	0.9719	0	0	0.997633	-2.87863	0.001	0-0.1	0.00399406
CYP4A22-AT-2890	CYP4A22	2890	AT	12			0.9551	0.4925	0.13	0.915419	0.647543	1.636	0.369-7.253	0.517281
CYP4A22-AT-2891	CYP4A22	2891	AT	11.2			0.9551	0.4925	0.13	0.0828556	-0.845848	0.52	0.115-2.363	0.397638
STIL-ES-2904	STIL	2904	ES	2	1	3	0.7978	0.797	0.2101	0.671994	0.19336	1.104	0.405-3.013	0.846677
CMPK1-AT-2905	CMPK1	2905	AT	7			1	0.0602	0.0105	0.986245	0.876761	7484.5	0-3425310176006.76	0.380617
CMPK1-ES-2907	CMPK1	2907	ES	5	4	6	1	0.1669	0.033	0.973932	-1.91037	0.006	0-1.143	0.0560859
FAF1-AP-2936	FAF1	2936	AP	9			0.9719	0.8524	0.1715	0.422828	-0.575997	0.713	0.225-2.258	0.564617
FAF1-AP-2937	FAF1	2937	AP	7.1			0.9719	0.6139	0.106	0.148436	0.644696	1.883	0.275-12.89	0.519124
FAF1-AP-2938	FAF1	2938	AP	1.1			0.9719	1	0.1845	0.429066	0.200875	1.116	0.383-3.246	0.840796
FAF1-ES-2939	FAF1	2939	ES	20	19	21	1	0.6625	0.1028	0.194568	-2.27022	0.085	0.01-0.714	0.0231941
FAF1-RI-2940	FAF1	2940	RI	1.2	1.1	1.3	0.9663	0.1782	0.0293	0.989963	1.0611	39.58	0.044-35332.374	0.288645
CDKN2C-AP-2942	CDKN2C	2942	AP	3.1			0.8146	0.436	0.0453	0.992086	-0.822461	0.196	0.004-9.515	0.410814
TTC39A-AT-2950	TTC39A	2950	AT	15.5			1	0.6775	0.1176	0.78284	-0.733117	0.481	0.068-3.399	0.463487
TTC39A-AT-2951	TTC39A	2951	AT	21			1	0.5886	0.1047	0.188212	0.318163	1.428	0.159-12.818	0.750362
EPS15-AP-2956	EPS15	2956	AP	1			0.9607	0.4417	0.0945	0.84605	3.42139	79.377	6.478-972.623	0.000623009
EPS15-AP-2957	EPS15	2957	AP	13			0.9607	0.4417	0.0945	0.154332	-3.27152	0.016	0.001-0.191	0.00106971
OSBPL9-AP-2960	OSBPL9	2960	AP	9.1			0.8146	0.7858	0.13	0.906086	0.514528	1.543	0.296-8.054	0.606883
OSBPL9-AP-2964	OSBPL9	2964	AP	8			0.8146	0.2194	0.0651	0.0533036	0.431197	2.066	0.076-55.897	0.666325
OSBPL9-ME-2968	OSBPL9	2968	ME	16|17	15	18	1	0.5684	0.0704	0.0819483	-0.461641	0.515	0.031-8.644	0.644339
OSBPL9-ES-2969	OSBPL9	2969	ES	17	15	18	1	0.7175	0.1228	0.66993	0.387908	1.376	0.274-6.914	0.698084
OSBPL9-ES-2970	OSBPL9	2970	ES	16	15	18	0.9157	0.5055	0.1092	0.152806	-0.280649	0.767	0.12-4.901	0.778979
OSBPL9-ES-2974	OSBPL9	2974	ES	11	9.2	12	0.809	0.1954	0.0162	0.998902	0.00604648	4.26841e+35	#VALUE!	0.995176
OSBPL9-AD-2975	OSBPL9	2975	AD	9.2	9.1	11	0.8034	0.6091	0.1514	0.757643	-2.96022	0.107	0.024-0.47	0.00307424
OSBPL9-AD-2977	OSBPL9	2977	AD	6.2	6.1	7	0.9607	0.6365	0.1058	0.134489	-2.23852	0.071	0.007-0.72	0.0251874
OSBPL9-ES-2979	OSBPL9	2979	ES	6.1	5	7	0.9831	0.5911	0.0981	0.860239	1.46162	4.969	0.579-42.659	0.143846
OSBPL9-ES-2981	OSBPL9	2981	ES	5	4	6.1	0.9494	0.1272	0.0155	0.997287	-0.646459	0.003	0-136216.76	0.517982
NRD1-AP-2982	NRD1	2982	AP	1.1			0.9888	0.3501	0.0579	0.963537	0.804594	3.867	0.143-104.266	0.421054
NRD1-ES-2986	NRD1	2986	ES	26	25	27	1	0.5087	0.0625	0.146056	-2.54799	0.013	0-0.365	0.0108347
NRD1-ES-2987	NRD1	2987	ES	04:05:00	3	6	1	0.5124	0.0826	0.286733	-0.587329	0.497	0.048-5.119	0.556983
NRD1-AD-2988	NRD1	2988	AD	1.2	1.1	3	1	0.0536	0.0106	0.994302	0.58532	234.271	0-20174713699.668	0.558333
TXNDC12-AT-2989	TXNDC12	2989	AT	9			1	0.149	0.0273	0.938006	1.0893	48.795	0.045-53241.868	0.276023
TXNDC12-AT-2990	TXNDC12	2990	AT	3			1	0.149	0.0273	0.0619944	-1.0893	0.02	0-22.362	0.276023
TXNDC12-ES-2991	TXNDC12	2991	ES	4	2	5	0.9944	0.2656	0.0468	0.0677417	-2.51699	0.001	0-0.233	0.0118363
BTF3L4-AT-2992	BTF3L4	2992	AT	6.2			1	0.4454	0.0613	0.16663	-2.97066	0.003	0-0.143	0.00297161
BTF3L4-AT-2993	BTF3L4	2993	AT	7			1	0.4454	0.0613	0.833369	2.97066	301.547	6.975-13036.721	0.00297161
BTF3L4-ES-2994	BTF3L4	2994	ES	5	4	6.1	1	0.1846	0.0344	0.933762	0.0117813	1.035	0.004-298.808	0.9906
BTF3L4-ES-2997	BTF3L4	2997	ES	2	1	4	1	0.3203	0.0554	0.922044	0.715029	3.932	0.092-167.701	0.474591
CC2D1B-AT-3001	CC2D1B	3001	AT	24			1	0.2491	0.0531	0.0712719	0.104814	1.239	0.023-67.69	0.916523
CC2D1B-AT-3002	CC2D1B	3002	AT	25.3			1	0.2491	0.0531	0.928729	-0.104766	0.807	0.015-44.128	0.916561
CC2D1B-RI-3003	CC2D1B	3003	RI	25.2	25.1	25.3	1	0.8168	0.1521	0.538528	-1.47167	0.375	0.102-1.384	0.141111
ZCCHC11-AA-3009	ZCCHC11	3009	AA	26.1	25	26.2	0.7921	0.756	0.147	0.641162	1.27959	2.511	0.613-10.289	0.200688
ZCCHC11-ES-3010	ZCCHC11	3010	ES	5	4	6	0.9719	0.1926	0.024	0.991013	0.522387	7.109	0.005-11162.658	0.601401
ZYG11B-AT-3012	ZYG11B	3012	AT	15			1	0.1252	0.0245	0.991268	0.41136	5.017	0.002-10911.213	0.680809
ZYG11B-ES-3015	ZYG11B	3015	ES	09:10:00	8	12	0.9607	0.2471	0.0219	0.994873	-1.5163	0.023	0-3.016	0.129444
ECHDC2-AT-3019	ECHDC2	3019	AT	8.2			0.9944	0.5018	0.0711	0.191919	1.30026	5.797	0.41-81.967	0.193514
ECHDC2-AT-3020	ECHDC2	3020	AT	5.2			0.9944	0.5573	0.0713	0.231322	-1.38544	0.13	0.007-2.328	0.165916
ECHDC2-AT-3021	ECHDC2	3021	AT	9.2			0.9944	0.5827	0.0695	0.277359	-0.320441	0.626	0.036-10.995	0.748634
ECHDC2-AT-3022	ECHDC2	3022	AT	14			0.9944	0.7192	0.0912	0.299784	0.465193	1.688	0.186-15.302	0.641793
ECHDC2-AA-3025	ECHDC2	3025	AA	6.1	5.1	6.2	0.8876	0.4835	0.0814	0.936441	-0.83401	0.37	0.036-3.822	0.404275
SCP2-RI-3042	SCP2	3042	RI	16.2	16.1	16.3	1	0.2604	0.0436	0.110357	-3.52756	0	0-0.019	0.000419404
SCP2-ES-3043	SCP2	3043	ES	15	14.2	16.1	1	0.1577	0.0234	0.973185	-1.25929	0.006	0-17.134	0.207926
SCP2-AA-3044	SCP2	3044	AA	14.1	13	14.2	1	0.0607	0.0102	0.996849	-0.287705	0.054	0-23094763.398	0.773573
SCP2-ES-3045	SCP2	3045	ES	12	11	13	1	0.6767	0.1435	0.770958	-0.411244	0.736	0.171-3.164	0.680894
SCP2-ES-3046	SCP2	3046	ES	4	3	5	0.8876	0.2581	0.0394	0.9842	-1.02348	0.07	0-11.403	0.30608
SCP2-ES-3050	SCP2	3050	ES	2	1	3	0.764	0.059	0.005	0.997149	-0.355989	0.404	0.003-59.44	0.721849
MAGOH-ES-3055	MAGOH	3055	ES	3	2	4	1	0.4898	0.0625	0.823852	-1.18565	0.152	0.007-3.419	0.235762
LRP8-ES-3058	LRP8	3058	ES	20	19	21	0.9101	0.8306	0.1496	0.450445	-1.51059	0.322	0.074-1.401	0.130893
LRP8-ES-3059	LRP8	3059	ES	17	16	18	0.9944	0.2884	0.0471	0.954508	-0.513199	0.345	0.006-20.071	0.607812
LRP8-ES-3060	LRP8	3060	ES	10	9	11	0.9719	0.1969	0.0412	0.969186	-1.86819	0.019	0-1.216	0.0617362
LRP8-ES-3061	LRP8	3061	ES	8	7	9	0.764	0.7756	0.1189	0.218703	-0.868871	0.415	0.057-3.019	0.384918
LRP8-ES-3064	LRP8	3064	ES	06:07:00	5	9	0.9382	0.5669	0.0899	0.963262	-0.980323	0.311	0.03-3.211	0.326927
LRP8-ES-3066	LRP8	3066	ES	6	5	7	0.8989	0.7763	0.1843	0.578763	0.108346	1.063	0.351-3.217	0.913722
NDC1-ES-3067	NDC1	3067	ES	13.2:14	13.1	15	0.9944	0.1623	0.0153	0.99763	0.149656	2.219	0-76020.19	0.881036
NDC1-ES-3068	NDC1	3068	ES	8	7	9	1	0.1154	0.0118	0.997492	-0.887574	0.001	0-7710.763	0.37477
NDC1-ES-3069	NDC1	3069	ES	2	1	3	0.9663	0.1264	0.0312	0.981216	-2.23325	0.005	0-0.521	0.0255325
YIPF1-AP-3070	YIPF1	3070	AP	1			0.8258	0.5693	0.0898	0.0933714	2.10424	9.509	1.167-77.479	0.0353572
YIPF1-AP-3071	YIPF1	3071	AP	2			0.8258	0.5693	0.0898	0.906925	-2.21687	0.097	0.012-0.763	0.026632
YIPF1-ES-3074	YIPF1	3074	ES	12	11	13	0.9888	0.7804	0.1501	0.652745	1.14539	2.156	0.579-8.028	0.252047
YIPF1-ES-3077	YIPF1	3077	ES	03:04:00	2	5	0.9944	0.1277	0.0186	0.995637	1.07381	609.212	0.005-73727702.426	0.282906
YIPF1-ES-3079	YIPF1	3079	ES	3	2	4	0.9831	0.4588	0.0946	0.873664	-0.34092	0.7	0.09-5.443	0.733164
HSPB11-AT-3097	HSPB11	3097	AT	6			1	0.4146	0.0807	0.346788	2.59547	26.636	2.234-317.622	0.00944617
HSPB11-AT-3098	HSPB11	3098	AT	5.2			1	0.2753	0.0542	0.146386	-1.55197	0.047	0.001-2.237	0.120669
HSPB11-AT-3099	HSPB11	3099	AT	7			1	0.5209	0.0848	0.442558	-1.19979	0.223	0.019-2.59	0.230222
HSPB11-AT-3100	HSPB11	3100	AT	3.2			1	0.1389	0.0252	0.0642702	-1.08462	0.011	0-37.724	0.278091
TMEM59-AP-3108	TMEM59	3108	AP	4.1			1	0.5418	0.0865	0.514211	-1.04305	0.255	0.02-3.32	0.296927
TMEM59-AP-3109	TMEM59	3109	AP	2.1			1	0.4247	0.0737	0.292454	-0.985138	0.245	0.015-4.018	0.324556
TMEM59-AP-3111	TMEM59	3111	AP	1.1			1	0.4548	0.0783	0.193335	2.10747	15.788	1.213-205.495	0.0350768
TMEM59-AT-3113	TMEM59	3113	AT	8			1	0.1194	0.0216	0.959896	1.24776	685.194	0.024-19510883.326	0.21212
TMEM59-AD-3121	TMEM59	3121	AD	1.2	1.1	2.2	1	0.1166	0.0209	0.976687	1.29648	534.964	0.04-7126940.58	0.194811
TCEANC2-AP-3123	TCEANC2	3123	AP	1			0.9888	0.4723	0.0733	0.949161	0.62401	2.373	0.157-35.801	0.532621
CYB5RL-AT-3128	CYB5RL	3128	AT	4.3			1	0.3847	0.0851	0.137452	-2.4384	0.045	0.004-0.543	0.0147525
CYB5RL-AT-3129	CYB5RL	3129	AT	10			1	0.3847	0.0851	0.862548	2.4384	22.43	1.841-273.278	0.0147525
CYB5RL-ES-3130	CYB5RL	3130	ES	08:09:00	7	10	1	0.13	0.0293	0.983703	0.995448	33.533	0.033-33807.736	0.319518
CYB5RL-ES-3132	CYB5RL	3132	ES	8	7	9	1	0.4053	0.082	0.852376	-1.83962	0.095	0.008-1.166	0.065824
MRPL37-AT-3137	MRPL37	3137	AT	8			1	0.4389	0.0758	0.124148	0.715932	2.423	0.215-27.335	0.474033
MRPL37-AT-3138	MRPL37	3138	AT	7			1	0.4389	0.0758	0.875852	-0.715932	0.413	0.037-4.655	0.474033
SSBP3-AP-3140	SSBP3	3140	AP	1			0.9944	0.2184	0.0375	0.986918	1.77004	270.337	0.548-133276.374	0.0767207
SSBP3-ES-3144	SSBP3	3144	ES	7	6	8	1	0.4165	0.0998	0.194179	-0.728714	0.473	0.063-3.542	0.466177
ACOT11-AT-3145	ACOT11	3145	AT	18			1	0.4194	0.0794	0.823282	0.197785	1.299	0.097-17.328	0.843214
ACOT11-AT-3146	ACOT11	3146	AT	16			1	0.4194	0.0794	0.176717	-0.197594	0.77	0.058-10.275	0.843363
MROH7-TTC4-RI-3148	MROH7-TTC4	3148	RI	31.2	31.1	31.3	1	0.118	0.0208	0.993383	-1.10778	0.004	0-66.071	0.267955
MROH7-TTC4-ES-3150	MROH7-TTC4	3150	ES	21.2:22	21.1	23	0.8483	0.2581	0.0516	0.98069	0.231853	1.713	0.018-162.3	0.816652
MROH7-TTC4-ES-3152	MROH7-TTC4	3152	ES	4	3	5	1	0.1678	0.0356	0.956868	-0.283994	0.408	0.001-199.386	0.776415
MROH7-AP-3155	MROH7	3155	AP	2.1			0.9494	0.3106	0.0726	0.920824	-0.273872	0.669	0.038-11.83	0.784183
MROH7-AP-3156	MROH7	3156	AP	1			0.9494	0.3106	0.0726	0.0781448	0.232875	1.409	0.079-25.178	0.815859
MROH7-AT-3157	MROH7	3157	AT	20.2			0.8202	0.3575	0.0821	0.102819	0.766089	2.964	0.184-47.761	0.443623
MROH7-AT-3158	MROH7	3158	AT	27			0.8202	0.3575	0.0821	0.901661	-0.788031	0.335	0.022-5.075	0.430679
TTC22-AT-3174	TTC22	3174	AT	8			1	0.4787	0.0864	0.751227	0.406654	1.567	0.18-13.639	0.684262
TTC22-AT-3175	TTC22	3175	AT	6			1	0.4787	0.0864	0.248772	-0.406537	0.638	0.073-5.557	0.684348
DHCR24-AP-3179	DHCR24	3179	AP	1			0.8652	0.1573	0.0198	0.995638	-0.361186	0.15	0-4374.408	0.71796
DHCR24-ES-3180	DHCR24	3180	ES	7	6	8	0.8989	0.1761	0.015	0.997785	-2.44006	0	0-0.047	0.0146847
USP24-ES-3187	USP24	3187	ES	16	15	17	0.9607	0.1446	0.0218	0.990038	-2.81442	0.001	0-0.131	0.00488654
USP24-ES-3188	USP24	3188	ES	14	13	15	0.9719	0.2541	0.0308	0.986835	0.285811	2.218	0.009-523.474	0.775023
USP24-ES-3189	USP24	3189	ES	1.2:2	1.1	3	0.9831	0	0	0.997633	-2.87863	0.001	0-0.1	0.00399406
OMA1-AT-3205	OMA1	3205	AT	9			1	0.1471	0.0312	0.975531	0.457163	4.188	0.009-1944.107	0.647554
FGGY-ES-3213	FGGY	3213	ES	05:06:00	4	7	0.882	0.1947	0.033	0.99373	1.03126	66.782	0.023-196122.14	0.30242
TM2D1-AT-3230	TM2D1	3230	AT	5			1	0.5372	0.1015	0.454961	-1.09143	0.356	0.056-2.272	0.275083
TM2D1-AT-3232	TM2D1	3232	AT	8			1	0.5372	0.1015	0.54504	1.09152	2.805	0.44-17.883	0.275043
INADL-AT-3237	INADL	3237	AT	40.2			0.7528	0.8006	0.2038	0.197993	-0.304019	0.833	0.257-2.703	0.761114
INADL-AT-3238	INADL	3238	AT	38.2			0.7528	0.8044	0.2155	0.198645	-1.2162	0.497	0.161-1.533	0.223909
INADL-AT-3239	INADL	3239	AT	47.3			0.7528	0.9087	0.2668	0.58166	0.899265	1.463	0.638-3.352	0.368512
INADL-RI-3240	INADL	3240	RI	47.2	47.1	47.3	1	0.2305	0.0512	0.951408	0.190857	1.464	0.029-73.564	0.848638
USP1-AP-3251	USP1	3251	AP	2			0.9944	0.4404	0.0933	0.905382	-0.125054	0.87	0.098-7.697	0.900481
USP1-AP-3252	USP1	3252	AP	1			0.9944	0.4404	0.0933	0.0946627	0.133444	1.16	0.131-10.248	0.893843
DOCK7-AT-3253	DOCK7	3253	AT	51			0.9888	0.5419	0.1007	0.840613	0.705143	2.231	0.24-20.773	0.480721
DOCK7-AT-3254	DOCK7	3254	AT	16			0.9888	0.5419	0.1007	0.159153	-0.725706	0.438	0.047-4.077	0.468019
ALG6-AD-3263	ALG6	3263	AD	2.3	2.2	3	0.8258	0.4015	0.0662	0.0606513	-1.05347	0.155	0.005-4.968	0.292126
ITGB3BP-ES-3266	ITGB3BP	3266	ES	9	8	10	0.9326	0.886	0.1796	0.388495	2.59225	4.303	1.428-12.969	0.00953508
ITGB3BP-ES-3267	ITGB3BP	3267	ES	2	1	3	0.8596	0.5969	0.136	0.163799	0.913476	2.113	0.424-10.517	0.360992
DLEU2L-RI-3268	DLEU2L	3268	RI	1.2	1.1	1.3	1	0.2382	0.0526	0.963283	1.32104	17.081	0.253-1151.082	0.186489
PGM1-AP-3269	PGM1	3269	AP	1			0.9719	0.6846	0.1088	0.811339	0.767965	2.183	0.298-15.997	0.442508
PGM1-AP-3270	PGM1	3270	AP	2			0.9719	0.4779	0.0978	0.141003	0.148755	1.179	0.135-10.287	0.881747
RAVER2-AT-3278	RAVER2	3278	AT	11.2			1	0.1932	0.0306	0.0586685	-0.950402	0.041	0-30.127	0.341908
RAVER2-AT-3279	RAVER2	3279	AT	12			1	0.1932	0.0306	0.94133	0.950372	24.673	0.033-18341.268	0.341923
RAVER2-ES-3280	RAVER2	3280	ES	9	8	10.1	0.9775	0.1533	0.0254	0.989701	-0.0870901	0.723	0-1072.98	0.9306
RAVER2-ES-3282	RAVER2	3282	ES	7.2:8:9:10.1	6	10.2	0.9775	0.0713	0.0136	0.995684	0.973985	2064.36	0-9664449118.142	0.330064
RAVER2-AA-3285	RAVER2	3285	AA	7.1	6	7.2	0.7978	0.3692	0.0726	0.0704178	-0.264152	0.668	0.033-13.391	0.791663
LEPR-AT-3295	LEPR	3295	AT	22			1	0.4026	0.0594	0.082214	0.79137	3.808	0.139-104.404	0.428728
LEPR-AT-3297	LEPR	3297	AT	21			1	0.4397	0.0639	0.903577	-0.757865	0.3	0.013-6.758	0.448532
PDE4B-AP-3302	PDE4B	3302	AP	11			0.9551	0.5961	0.1277	0.230602	-0.874986	0.483	0.095-2.464	0.381581
PDE4B-AP-3306	PDE4B	3306	AP	10.1			0.9551	0.5961	0.1322	0.748206	-0.066084	0.95	0.208-4.333	0.947311
MIER1-AP-3332	MIER1	3332	AP	4			0.9888	0.9237	0.1269	0.649087	-0.777886	0.547	0.12-2.502	0.436636
MIER1-AP-3333	MIER1	3333	AP	1			0.9888	0.9237	0.1269	0.350403	0.711886	1.741	0.378-8.009	0.476535
MIER1-AT-3335	MIER1	3335	AT	6.2			1	0.4715	0.0909	0.229657	-2.43248	0.06	0.006-0.579	0.0149957
MIER1-AT-3336	MIER1	3336	AT	16.4			1	0.4715	0.0909	0.770343	2.43251	16.593	1.726-159.538	0.0149946
MIER1-RI-3337	MIER1	3337	RI	16.3	16.2	16.4	1	0.0879	0.0195	0.988438	-1.53403	0	0-10.007	0.125022
MIER1-RI-3338	MIER1	3338	RI	16.2:16.3	16.1	16.4	1	0.1659	0.0299	0.976794	-1.1119	0.014	0-26.325	0.266183
MIER1-ES-3340	MIER1	3340	ES	6.1	5	7	1	0.0705	0.0143	0.993263	-0.221693	0.225	0-119426.081	0.824553
SLC35D1-AP-3344	SLC35D1	3344	AP	1			0.927	0.6169	0.1428	0.877699	1.18178	2.342	0.571-9.603	0.237293
SLC35D1-AP-3345	SLC35D1	3345	AP	2.1			0.927	0.6169	0.1428	0.118769	-1.59959	0.302	0.069-1.31	0.109689
SLC35D1-AT-3346	SLC35D1	3346	AT	12			1	0.4648	0.0797	0.396524	-0.0326825	0.957	0.069-13.311	0.973928
SLC35D1-AT-3347	SLC35D1	3347	AT	13			1	0.4648	0.0797	0.603476	0.0326825	1.045	0.075-14.532	0.973928
SERBP1-AA-3354	SERBP1	3354	AA	5.1	4.2	5.2	1	0.3941	0.065	0.334274	-0.601551	0.398	0.02-8.006	0.547473
SERBP1-AA-3355	SERBP1	3355	AA	4.1	3	4.2	1	0.4056	0.0562	0.61518	-0.360008	0.531	0.017-16.64	0.718841
GADD45A-ES-3356	GADD45A	3356	ES	2	1	3	0.9831	0.4372	0.0569	0.974921	-1.05041	0.195	0.009-4.116	0.293529
DEPDC1-ES-3369	DEPDC1	3369	ES	8	7	9	0.9045	0.8467	0.2559	0.593305	-0.67476	0.755	0.333-1.709	0.499828
SRSF11-AP-3370	SRSF11	3370	AP	1			1	0.4694	0.0909	0.22548	0.901215	2.716	0.309-23.845	0.367474
SRSF11-AP-3373	SRSF11	3373	AP	3.1			1	0.4694	0.0932	0.766431	-0.736971	0.46	0.058-3.625	0.46114
SRSF11-AA-3379	SRSF11	3379	AA	15.1	14	15.2	1	0.3512	0.0508	0.614775	0.219635	1.599	0.024-105.747	0.826155
SRSF11-RI-3380	SRSF11	3380	RI	6.4	6.3	6.5	1	0.4716	0.0877	0.754516	-2.17744	0.065	0.006-0.761	0.0294479
SRSF11-ES-3382	SRSF11	3382	ES	5:6.1:6.2	4.2	6.3	1	0.5185	0.0644	0.926778	-2.0276	0.035	0.001-0.894	0.0426007
SRSF11-AA-3383	SRSF11	3383	AA	6.1:6.2	4.2	6.3	0.9382	0.6135	0.0844	0.864772	-0.576588	0.482	0.04-5.754	0.564218
SRSF11-ES-3386	SRSF11	3386	ES	5	4.2	6.1	0.9888	0.7962	0.1516	0.724878	-0.188559	0.873	0.212-3.595	0.850439
SRSF11-ES-3387	SRSF11	3387	ES	5:6.1:6.2:6.3:6.4	4.2	6.5	1	0.6638	0.127	0.457932	-2.43227	0.134	0.027-0.677	0.0150044
SRSF11-AA-3388	SRSF11	3388	AA	6.1:6.2:6.3:6.4	4.2	6.5	1	0.7179	0.1468	0.285696	-1.67378	0.302	0.074-1.227	0.0941743
SRSF11-AA-3391	SRSF11	3391	AA	6.3:6.4	4.2	6.5	1	0.2352	0.044	0.0650124	-0.0902019	0.795	0.005-117.44	0.928127
SRSF11-ES-3392	SRSF11	3392	ES	5:6.1:6.2:6.3	4.2	6.5	1	0.6512	0.144	0.378683	-0.204633	0.861	0.205-3.613	0.837859
SRSF11-ES-3393	SRSF11	3393	ES	6.1:6.2:6.3	4.2	6.5	1	0.6692	0.1464	0.230546	-0.170976	0.876	0.193-3.987	0.864243
ANKRD13C-ES-3399	ANKRD13C	3399	ES	3	2	4	0.9775	0.1629	0.0218	0.992583	-2.58017	0.002	0-0.213	0.0098752
HHLA3-AT-3400	HHLA3	3400	AT	6			1	0.1896	0.037	0.0697697	-0.493161	0.255	0.001-57.989	0.621899
HHLA3-AT-3401	HHLA3	3401	AT	5			1	0.1896	0.037	0.930231	0.493107	3.916	0.017-889.426	0.621937
PTGER3-AT-3412	PTGER3	3412	AT	2.3			0.9944	0.6865	0.1186	0.0809195	-0.257942	0.79	0.132-4.729	0.796452
PTGER3-AT-3415	PTGER3	3415	AT	4			0.9944	0.4103	0.1021	0.0725042	-1.26214	0.251	0.029-2.15	0.2069
PTGER3-AT-3416	PTGER3	3416	AT	8			0.9944	0.8707	0.2368	0.821834	1.08342	1.658	0.664-4.139	0.278622
ZRANB2-ES-3436	ZRANB2	3436	ES	10	9	11	1	0.5595	0.1012	0.654554	1.53878	5.211	0.636-42.656	0.123859
NEGR1-AP-3437	NEGR1	3437	AP	2			0.7753	0.4392	0.0792	0.0639637	-1.29012	0.148	0.008-2.692	0.197008
NEGR1-AP-3438	NEGR1	3438	AP	1			0.7753	0.4392	0.0792	0.936016	1.27943	6.699	0.364-123.417	0.200747
FPGT-RI-3450	FPGT	3450	RI	5.2:5.3	5.1	5.4	1	0.2006	0.0338	0.989502	-0.234362	0.555	0.004-76.733	0.814704
FPGT-AA-3451	FPGT	3451	AA	5.1:5.2	4	5.3	1	0.1207	0.0211	0.993162	-1.22314	0.003	0-32.667	0.221275
FPGT-ES-3452	FPGT	3452	ES	3	2.1	4	0.9775	0.8397	0.1733	0.54047	-0.545122	0.716	0.215-2.382	0.58567
FPGT-TNNI3K-AT-3456	FPGT-TNNI3K	3456	AT	5			0.9888	1	0.2172	0.311332	0.227019	1.11	0.45-2.739	0.820409
FPGT-TNNI3K-AT-3458	FPGT-TNNI3K	3458	AT	20.2			0.9888	1	0.2118	0.65835	0.120127	1.058	0.424-2.637	0.904383
CRYZ-ES-3467	CRYZ	3467	ES	8	7	9	0.9888	0.747	0.1465	0.865812	0.0521518	1.036	0.272-3.955	0.958408
CRYZ-ES-3468	CRYZ	3468	ES	5	4	6	0.9831	0.4812	0.0527	0.980183	-1.04585	0.163	0.005-4.887	0.295632
CRYZ-ES-3470	CRYZ	3470	ES	3	1	4	0.8202	0.2465	0.0494	0.981238	-1.73197	0.04	0.001-1.53	0.083279
TYW3-ES-3472	TYW3	3472	ES	4	3	5	1	0.1347	0.0282	0.982484	0.865638	24.709	0.017-35197.286	0.386689
SLC44A5-AT-3480	SLC44A5	3480	AT	24			0.9944	0.6914	0.1962	0.857867	0.243593	1.136	0.408-3.161	0.807546
SLC44A5-AT-3481	SLC44A5	3481	AT	25			0.9944	0.6914	0.1962	0.142344	-0.230742	0.887	0.319-2.465	0.817515
ACADM-AT-3483	ACADM	3483	AT	14			1	0.2772	0.0431	0.928276	1.21373	18.072	0.169-1935.813	0.224849
ACADM-AT-3486	ACADM	3486	AT	13.2			1	0.2772	0.0431	0.0717242	-1.21392	0.055	0.001-5.924	0.224776
ACADM-ES-3487	ACADM	3487	ES	12	11	13.1	1	0.2825	0.0532	0.0857011	-0.261761	0.619	0.017-22.547	0.793506
ACADM-ES-3492	ACADM	3492	ES	6	4.2	7	1	0.1752	0.028	0.981156	-0.60276	0.114	0-134.189	0.546668
ACADM-ES-3510	ACADM	3510	ES	2.2	1	3	1	0.2294	0.0508	0.942063	1.06848	10.781	0.138-845.195	0.285304
RABGGTB-AT-3512	RABGGTB	3512	AT	4.2			1	0.5256	0.0851	0.349982	-1.61609	0.148	0.015-1.502	0.106076
RABGGTB-AT-3513	RABGGTB	3513	AT	11			1	0.5256	0.0851	0.650018	1.61609	6.769	0.666-68.837	0.106076
RABGGTB-ES-3514	RABGGTB	3514	ES	05:06:00	4.1	7	1	0.5181	0.1017	0.652265	1.84368	6.451	0.889-46.813	0.06523
PIGK-AT-3517	PIGK	3517	AT	11			1	0.2069	0.0326	0.965429	0.722231	9.009	0.023-3511.075	0.470153
PIGK-ES-3519	PIGK	3519	ES	03:04:00	2	5	1	0.087	0.0126	0.99599	0.771514	682.644	0-10819862383.186	0.440403
PIGK-ES-3520	PIGK	3520	ES	02:03:04	1	5	1	0.1268	0.0196	0.993158	-2.69337	0	0-0.021	0.00707334
AK5-AP-3523	AK5	3523	AP	1			0.9494	0.8238	0.2167	0.175673	0.17267	1.085	0.428-2.75	0.862911
AK5-AP-3524	AK5	3524	AP	14			0.9494	0.8434	0.2348	0.810982	-0.102616	0.956	0.407-2.245	0.918268
ZZZ3-AP-3525	ZZZ3	3525	AP	1			0.8315	0.9444	0.1907	0.520944	-1.09062	0.523	0.163-1.677	0.27544
ZZZ3-AP-3526	ZZZ3	3526	AP	2			0.8315	0.9444	0.1907	0.456688	0.512028	1.356	0.423-4.348	0.608632
ZZZ3-ES-3527	ZZZ3	3527	ES	6	5	7	1	0.0938	0.0158	0.991273	-1.42544	0	0-32.011	0.15403
USP33-AT-3530	USP33	3530	AT	22.2			1	0.2366	0.0354	0.09915	-0.747535	0.1	0-42.149	0.454741
USP33-AT-3531	USP33	3531	AT	25			1	0.2366	0.0354	0.900851	0.747725	10.047	0.024-4252.513	0.454626
USP33-AA-3533	USP33	3533	AA	15.1	14	15.2	0.9831	0.716	0.1187	0.745043	-0.0815929	0.931	0.168-5.164	0.93497
USP33-ES-3534	USP33	3534	ES	2	1	3	1	0.0655	0.0114	0.981986	-2.47585	0	0-0.013	0.013292
FAM73A-ES-3536	FAM73A	3536	ES	2	1	3	0.8989	0.2562	0.0493	0.983734	-0.907893	0.164	0.003-8.104	0.363935
NEXN-AT-3537	NEXN	3537	AT	6			0.9607	0.8987	0.2007	0.358049	-1.63657	0.417	0.146-1.189	0.101721
NEXN-AT-3538	NEXN	3538	AT	14.3			0.9607	0.8987	0.2007	0.637929	1.84157	2.676	0.939-7.63	0.0655386
FUBP1-AT-3542	FUBP1	3542	AT	23			1	0.438	0.0753	0.295921	-0.731505	0.381	0.029-5.067	0.464471
FUBP1-AT-3543	FUBP1	3543	AT	21.2			1	0.438	0.0753	0.704079	0.731446	2.628	0.197-34.992	0.464506
FUBP1-AA-3544	FUBP1	3544	AA	21.1	20	21.2	1	0.7208	0.1466	0.366974	-1.94792	0.243	0.059-1.009	0.0514247
FUBP1-AA-3545	FUBP1	3545	AA	6.1	5	6.2	1	0.374	0.0658	0.292735	0.0535238	1.085	0.054-21.723	0.957315
FUBP1-ES-3546	FUBP1	3546	ES	3	2	4	0.9944	0.73	0.0852	0.12196	-0.500143	0.544	0.05-5.897	0.616974
IFI44-AT-3554	IFI44	3554	AT	7.2			1	0.5752	0.096	0.402915	-1.50761	0.201	0.025-1.619	0.131653
IFI44-AT-3555	IFI44	3555	AT	9			1	0.5752	0.096	0.597085	1.50761	4.981	0.618-40.17	0.131653
IFI44-ES-3557	IFI44	3557	ES	2	1	3	1	0.3901	0.0561	0.954704	-0.803817	0.272	0.011-6.504	0.421502
PRKACB-AP-3585	PRKACB	3585	AP	2			1	0.4206	0.0561	0.924521	0.817124	4.557	0.12-173.243	0.413857
PRKACB-AT-3587	PRKACB	3587	AT	17			1	0.75	0.0862	0.857357	-0.0202797	0.972	0.061-15.383	0.98382
PRKACB-AT-3588	PRKACB	3588	AT	15.2			1	0.75	0.0862	0.142643	0.0201856	1.029	0.065-16.287	0.983895
PRKACB-ES-3590	PRKACB	3590	ES	10	9	11	1	0.0985	0.0146	0.994494	1.8477	1.78925e+08	0.315-101570478268412000	0.0646458
RPF1-AT-3603	RPF1	3603	AT	9			1	0.1847	0.0363	0.954221	-0.420723	0.285	0.001-99.312	0.673957
CTBS-ES-3607	CTBS	3607	ES	3	2	4	1	0.5276	0.086	0.777525	-1.73468	0.143	0.016-1.288	0.0827972
CTBS-AD-3608	CTBS	3608	AD	1.2	1.1	2	0.9775	0.5602	0.1115	0.25109	2.11533	6.498	1.147-36.799	0.034402
SSX2IP-AT-3612	SSX2IP	3612	AT	17			1	0.3462	0.0776	0.941359	1.01349	4.195	0.262-67.131	0.310827
SSX2IP-AT-3614	SSX2IP	3614	AT	16.4			1	0.3462	0.0776	0.0586416	-1.01344	0.238	0.015-3.815	0.310852
SSX2IP-AD-3616	SSX2IP	3616	AD	16.2:16.3	16.1	17	0.7584	0.5275	0.0743	0.0583391	-0.36794	0.557	0.025-12.613	0.712918
ZNHIT6-RI-3663	ZNHIT6	3663	RI	1.2	1.1	1.3	1	0.2832	0.0453	0.943802	0.971381	9.506	0.101-894.024	0.331359
COL24A1-ES-3664	COL24A1	3664	ES	2 days, 7:56:00	54	57	0.8539	0.194	0.0359	0.984421	-0.00683422	0.978	0.002-613.745	0.994547
COL24A1-ES-3665	COL24A1	3665	ES	25	24	26	0.9719	0.8944	0.2155	0.430437	-2.07281	0.334	0.118-0.942	0.0381896
ODF2L-AP-3667	ODF2L	3667	AP	1			0.9719	0.2425	0.0473	0.985662	-0.118368	0.768	0.01-60.542	0.905776
ODF2L-AT-3668	ODF2L	3668	AT	20.2			1	0.5719	0.1138	0.299021	1.10368	2.54	0.485-13.299	0.269733
ODF2L-AT-3671	ODF2L	3671	AT	3.3			1	0.5719	0.1138	0.700979	-1.10368	0.394	0.075-2.061	0.269733
ODF2L-AA-3672	ODF2L	3672	AA	20.1	19	20.2	1	0.1886	0.0355	0.949537	-1.47905	0.024	0-3.362	0.139128
ODF2L-ES-3675	ODF2L	3675	ES	15	14	17	0.9382	0.9052	0.1747	0.859524	-0.870466	0.627	0.22-1.792	0.384046
ODF2L-ES-3678	ODF2L	3678	ES	4	3.2	5	0.9888	0.4784	0.1031	0.908979	-1.12124	0.377	0.069-2.075	0.262185
SH3GLB1-ES-3686	SH3GLB1	3686	ES	2	1	3	1	0.079	0.0154	0.990589	0.701332	127.665	0-98122003.813	0.483096
43723-ES-3687	2019-09-15	3687	ES	5	4	6	1	0.1032	0.0179	0.968964	-0.428152	0.116	0-2234.847	0.668541
HS2ST1-AP-3689	HS2ST1	3689	AP	1			0.9775	0	0	0.997732	-0.412547	0.357	0.003-47.624	0.679939
HS2ST1-AT-3691	HS2ST1	3691	AT	8			1	0.44	0.0743	0.83012	1.85007	12.97	0.859-195.875	0.0643032
HS2ST1-AT-3692	HS2ST1	3692	AT	6.2			1	0.2916	0.0482	0.103803	-1.40583	0.042	0.001-3.48	0.159776
HS2ST1-AT-3693	HS2ST1	3693	AT	10			1	0.4122	0.0639	0.0660781	-1.18027	0.151	0.007-3.489	0.237891
LMO4-AP-3694	LMO4	3694	AP	1			0.9494	0.7733	0.1411	0.702372	0.131027	1.115	0.219-5.688	0.895754
LMO4-AP-3695	LMO4	3695	AP	2			0.9494	0.7733	0.1411	0.297908	-0.122093	0.903	0.177-4.616	0.902825
PKN2-AP-3696	PKN2	3696	AP	1			0.9719	0.4931	0.1182	0.85709	0.991002	2.323	0.439-12.3	0.321685
PKN2-AP-3697	PKN2	3697	AP	7			0.9719	0.4931	0.1182	0.14058	-1.26077	0.338	0.062-1.826	0.207393
PKN2-AT-3698	PKN2	3698	AT	12.4			1	0.3984	0.074	0.436615	-1.96227	0.047	0.002-0.996	0.0497313
PKN2-AT-3699	PKN2	3699	AT	22			1	0.3984	0.074	0.563385	1.96227	21.248	1.004-449.869	0.0497313
PKN2-RI-3700	PKN2	3700	RI	12.2	12.1	12.3	0.9775	0.7463	0.1583	0.540534	-0.0822879	0.952	0.292-3.103	0.934418
PKN2-ES-3701	PKN2	3701	ES	10	9	11	0.9888	0.2218	0.0453	0.966752	-2.0298	0.021	0-0.875	0.0423772
PKN2-ES-3702	PKN2	3702	ES	2	1	3	0.9944	0.0721	0.0105	0.994356	-3.05461	0.001	0-0.072	0.00225354
CCBL2-ES-3703	CCBL2	3703	ES	6	5	7	0.9944	0.4539	0.0893	0.149561	-1.03388	0.284	0.026-3.09	0.301191
CCBL2-ES-3704	CCBL2	3704	ES	2	1	3	0.9888	0.7229	0.1453	0.582997	1.65566	3.032	0.816-11.276	0.0977914
GBP3-ES-3708	GBP3	3708	ES	08:09:00	7	10	0.9607	0.9808	0.1884	0.902297	1.37803	2.478	0.682-9.009	0.168195
GBP3-AD-3709	GBP3	3709	AD	5.2	5.1	6	0.9157	0.8251	0.1547	0.344561	-1.17736	0.431	0.106-1.749	0.239051
GBP2-AP-3713	GBP2	3713	AP	4.1			0.8764	0.0934	0.0209	0.983357	-0.789212	0.025	0-234.182	0.429988
GBP2-AT-3714	GBP2	3714	AT	14.2			0.9888	0.4161	0.1061	0.111309	0.77967	1.976	0.357-10.948	0.435585
GBP2-AT-3715	GBP2	3715	AT	15			0.9888	0.4161	0.1061	0.888429	-0.788058	0.503	0.091-2.78	0.430663
LRRC8B-ES-3722	LRRC8B	3722	ES	02:03:00	1	4.2	0.8596	0.7469	0.1869	0.839136	-1.14445	0.51	0.161-1.615	0.252439
LRRC8C-AT-3724	LRRC8C	3724	AT	4			1	0.3344	0.0651	0.132512	-1.89622	0.046	0.002-1.109	0.0579303
LRRC8C-AT-3725	LRRC8C	3725	AT	5			1	0.3344	0.0651	0.867488	1.89622	21.976	0.901-535.816	0.0579303
LRRC8D-AP-3726	LRRC8D	3726	AP	2			0.8933	0.8985	0.2071	0.440803	-0.928558	0.599	0.203-1.768	0.353118
LRRC8D-AP-3727	LRRC8D	3727	AP	1			0.8933	0.8985	0.2071	0.547673	1.05133	1.754	0.615-5.001	0.293107
ZNF326-AT-3728	ZNF326	3728	AT	12			1	0.5536	0.0899	0.63096	1.02513	3.598	0.311-41.608	0.3053
ZNF326-AT-3729	ZNF326	3729	AT	4.2			1	0.5536	0.0899	0.369039	-1.02512	0.278	0.024-3.214	0.305305
ZNF326-AA-3730	ZNF326	3730	AA	5.1	4.1	5.2	1	0.1129	0.0255	0.982883	-0.236684	0.426	0-498.715	0.812902
ZNF644-AP-3731	ZNF644	3731	AP	2			0.9157	0.8012	0.1498	0.510819	-0.356889	0.769	0.182-3.253	0.721175
ZNF644-AP-3732	ZNF644	3732	AP	1			0.9157	0.8012	0.1498	0.488305	0.229596	1.185	0.279-5.037	0.818406
ZNF644-ES-3733	ZNF644	3733	ES	04:05:00	3	6	1	0.2573	0.0443	0.970479	0.656244	4.584	0.049-432.472	0.511667
CDC7-AP-3736	CDC7	3736	AP	1			0.8764	0.8334	0.1582	0.643419	1.38078	2.639	0.666-10.465	0.167348
CDC7-AP-3737	CDC7	3737	AP	2			0.8764	0.8334	0.1582	0.349216	-1.36289	0.383	0.096-1.523	0.172916
CDC7-ES-3738	CDC7	3738	ES	4	3	5	0.9438	0.1327	0.0195	0.994633	-0.803601	0.034	0-129.107	0.421627
TGFBR3-AP-3739	TGFBR3	3739	AP	3			1	0.2831	0.0641	0.0540236	2.41294	46.732	2.058-1061.185	0.0158245
TGFBR3-AP-3741	TGFBR3	3741	AP	4.1			1	0.3456	0.0638	0.730315	-1.24086	0.118	0.004-3.455	0.214657
TGFBR3-AP-3742	TGFBR3	3742	AP	1			1	0.2987	0.0468	0.215669	-1.36012	0.04	0-4.126	0.173793
TGFBR3-ES-3746	TGFBR3	3746	ES	5	4.2	6	1	0.2983	0.064	0.952815	-0.812376	0.262	0.01-6.648	0.416576
BTBD8-AT-3753	BTBD8	3753	AT	9			1	0.7494	0.1621	0.382819	0.132928	1.09	0.307-3.871	0.894251
BTBD8-AT-3754	BTBD8	3754	AT	6.2			1	0.7494	0.1621	0.617181	-0.132936	0.918	0.258-3.26	0.894244
GLMN-ES-3757	GLMN	3757	ES	14	13	15	0.9944	0.2949	0.0483	0.97425	-1.30044	0.094	0.003-3.314	0.193451
GLMN-ES-3758	GLMN	3758	ES	12	11	13	0.8989	0.5929	0.1178	0.880432	-0.38953	0.736	0.158-3.437	0.696884
GFI1-AP-3759	GFI1	3759	AP	1			0.8315	0.3922	0.0763	0.0841713	4.347	179.668	17.297-1866.205	1.38012e-05
GFI1-AP-3760	GFI1	3760	AP	2			0.8315	0.8762	0.1763	0.543303	-2.30569	0.232	0.067-0.803	0.0211277
GFI1-AP-3761	GFI1	3761	AP	3			0.8315	0.7787	0.1714	0.356607	0.49302	1.364	0.397-4.678	0.621998
MTF2-ES-3770	MTF2	3770	ES	11	10	12	1	0.3638	0.0707	0.867431	0.415846	1.826	0.107-31.144	0.677523
MTF2-RI-3771	MTF2	3771	RI	2.2	2.1	2.3	0.9944	0.2108	0.0424	0.965349	0.326556	2.193	0.02-243.976	0.744004
MTF2-ES-3772	MTF2	3772	ES	2.1:2.2:2.3:3	1	4	1	0.1431	0.0267	0.98077	-0.374753	0.208	0-759.184	0.707844
TMED5-RI-3776	TMED5	3776	RI	4.2	4.1	4.3	0.9888	0.4548	0.09	0.946303	1.05502	3.85	0.315-47.096	0.291416
TMED5-AD-3777	TMED5	3777	AD	4.2:4.3	4.1	5	1	0.6055	0.1019	0.217298	-1.69343	0.166	0.021-1.326	0.090374
TMED5-ES-3779	TMED5	3779	ES	3	2	4.1	0.9944	0.4585	0.0806	0.135734	-0.16328	0.791	0.047-13.226	0.870298
CCDC18-ES-3780	CCDC18	3780	ES	28	27	29	1	0.5889	0.1281	0.805043	-2.43436	0.145	0.031-0.687	0.0149183
CCDC18-AD-3784	CCDC18	3784	AD	1.2	1.1	2	0.9831	0.6224	0.1477	0.902985	-1.25367	0.449	0.128-1.57	0.209962
DR1-RI-3785	DR1	3785	RI	1.2	1.1	1.3	0.9888	0.1901	0.0169	0.995983	-0.420449	0.364	0.003-40.557	0.674158
FNBP1L-RI-3788	FNBP1L	3788	RI	16.2	16.1	16.3	0.9157	0.6408	0.108	0.951467	1.75336	14.13	0.732-272.777	0.0795398
ABCD3-AT-3810	ABCD3	3810	AT	10			1	0.5076	0.0985	0.48348	-1.15587	0.307	0.042-2.272	0.247736
ABCD3-AT-3811	ABCD3	3811	AT	25			1	0.5076	0.0985	0.516521	1.15575	3.253	0.44-24.037	0.247782
RWDD3-AT-3826	RWDD3	3826	AT	5			1	0.5443	0.0879	0.750347	0.134494	1.164	0.127-10.709	0.893012
RWDD3-AT-3827	RWDD3	3827	AT	3.3			1	0.5443	0.0879	0.249653	-0.134494	0.859	0.093-7.898	0.893012
PTBP2-AP-3829	PTBP2	3829	AP	1			0.9551	0.7067	0.1358	0.776194	0.34416	1.297	0.295-5.706	0.730726
PTBP2-AP-3830	PTBP2	3830	AP	2			0.9551	0.7067	0.1358	0.223433	-0.307712	0.793	0.18-3.483	0.758301
PTBP2-AA-3833	PTBP2	3833	AA	11.1	10	11.2	0.7697	1	0.1848	0.552145	1.32262	2.404	0.655-8.819	0.185963
PTBP2-ES-3834	PTBP2	3834	ES	4	3	5	0.7921	0.9151	0.1958	0.386947	-2.46482	0.21	0.06-0.726	0.0137081
DPYD-AT-3836	DPYD	3836	AT	25			1	0.618	0.0821	0.901878	1.56698	11.339	0.544-236.399	0.117118
DPYD-AT-3837	DPYD	3837	AT	6			1	0.618	0.0821	0.0981225	-1.56698	0.088	0.004-1.839	0.117118
DPYD-ES-3838	DPYD	3838	ES	7	5	8	0.8483	0.3305	0.0715	0.0665607	-0.00279096	0.995	0.037-26.55	0.997773
DPYD-ES-3839	DPYD	3839	ES	2	1	3	0.9663	0.1212	0.0183	0.992892	-1.14283	0.005	0-45.484	0.253108
AGL-AP-3849	AGL	3849	AP	2.1			0.8258	0.7047	0.1489	0.172777	0.0721457	1.057	0.235-4.744	0.942486
AGL-AP-3850	AGL	3850	AP	5.1			0.8258	0.8479	0.1416	0.169637	-0.455685	0.682	0.131-3.538	0.648616
AGL-AP-3853	AGL	3853	AP	1			0.8258	0.8479	0.1867	0.645838	0.0825156	1.05	0.329-3.35	0.934237
SLC35A3-AP-3858	SLC35A3	3858	AP	1			0.8596	0.6731	0.1363	0.833377	0.916161	2.255	0.396-12.843	0.359583
SLC35A3-AP-3859	SLC35A3	3859	AP	2			0.8596	0.6731	0.1363	0.168487	-1.13055	0.362	0.062-2.106	0.258243
SLC35A3-ES-3863	SLC35A3	3863	ES	08:09:00	7	10.1	0.9944	0.2695	0.036	0.980378	-0.991194	0.041	0-22.89	0.321591
SLC35A3-ES-3864	SLC35A3	3864	ES	3	1	4	0.7809	0.8617	0.1729	0.491838	0.578668	1.45	0.412-5.11	0.562813
SASS6-ES-3865	SASS6	3865	ES	3	2	4	0.7809	0.5217	0.1123	0.92064	1.27285	3.663	0.496-27.048	0.203072
TRMT13-AT-3866	TRMT13	3866	AT	8.2			1	0.6423	0.113	0.375638	-1.66032	0.233	0.042-1.301	0.0968492
TRMT13-AT-3868	TRMT13	3868	AT	10			1	0.6423	0.113	0.624362	1.66032	4.301	0.769-24.069	0.0968493
TRMT13-RI-3869	TRMT13	3869	RI	6.3	6.2	6.4	0.9101	0.8234	0.1921	0.541894	-1.84537	0.365	0.125-1.065	0.0649839
TRMT13-AA-3870	TRMT13	3870	AA	6.1	5	6.2	0.9494	0.5929	0.1138	0.804958	1.1882	2.685	0.527-13.689	0.234754
TRMT13-ES-3871	TRMT13	3871	ES	5	4	6.1	0.9438	0.6788	0.1174	0.856151	-0.746838	0.538	0.106-2.735	0.455162
DBT-AT-3873	DBT	3873	AT	8.3			1	0.3794	0.0765	0.127147	0.157741	1.237	0.088-17.379	0.874661
DBT-AT-3874	DBT	3874	AT	11			1	0.3794	0.0765	0.872852	-0.157726	0.808	0.058-11.358	0.874673
DBT-AA-3875	DBT	3875	AA	8.1	7	8.2	0.9831	0.9158	0.2009	0.51052	0.110752	1.061	0.372-3.029	0.911813
RTCA-AT-3876	RTCA	3876	AT	12			1	0.1306	0.0269	0.961178	1.00424	67.682	0.018-252921.677	0.315264
CDC14A-AP-3879	CDC14A	3879	AP	2			0.9888	0.1939	0.0262	0.989383	-2.17398	0.006	0-0.608	0.0297069
CDC14A-AT-3881	CDC14A	3881	AT	12.2			1	0.4667	0.072	0.127305	-0.466864	0.491	0.025-9.727	0.640597
CDC14A-AT-3882	CDC14A	3882	AT	16.2			1	0.4626	0.0777	0.201801	-1.06249	0.237	0.017-3.374	0.288014
CDC14A-AT-3883	CDC14A	3883	AT	18			1	0.4827	0.0888	0.670889	1.36427	5.52	0.474-64.234	0.172483
CDC14A-ES-3884	CDC14A	3884	ES	17	16.1	18	0.8315	1	0.2036	0.387311	-1.5896	0.444	0.163-1.208	0.111925
CDC14A-ES-3885	CDC14A	3885	ES	9	8	10	1	0.1871	0.0396	0.974431	1.98283	476.136	1.074-211146.714	0.0473866
SLC30A7-AT-3892	SLC30A7	3892	AT	11.2			1	0.4743	0.0746	0.284165	-1.03229	0.226	0.014-3.799	0.301936
SLC30A7-AT-3893	SLC30A7	3893	AT	12			1	0.4743	0.0746	0.715835	1.03229	4.416	0.263-74.06	0.301936
DPH5-AA-3896	DPH5	3896	AA	8.1	7	8.2	0.9438	0.233	0.0605	0.920591	2.35443	71.498	2.045-2499.865	0.0185512
DPH5-ES-3897	DPH5	3897	ES	7	6.2	8.1	1	0.2891	0.0626	0.924699	0.897493	4.682	0.161-136.32	0.369456
RNPC3-AA-3907	RNPC3	3907	AA	15.1	14	15.2	1	0.4364	0.0834	0.897833	-0.974474	0.328	0.035-3.085	0.329821
RNPC3-AA-3908	RNPC3	3908	AA	9.1	8	9.2	0.9719	0.508	0.098	0.752759	1.52183	4.866	0.634-37.346	0.128053
RNPC3-RI-3909	RNPC3	3909	RI	1.2	1.1	1.3	0.9944	0.3979	0.0585	0.960512	-0.932492	0.23	0.01-5.047	0.351082
AMY2B-ES-3910	AMY2B	3910	ES	10	9	11	0.9775	0.3007	0.0552	0.958707	-0.95164	0.177	0.005-6.252	0.34128
AMY2B-ES-3911	AMY2B	3911	ES	2	1	3	0.9831	0.2812	0.0395	0.981076	0.108024	1.299	0.011-148.547	0.913977
VAV3-AP-3927	VAV3	3927	AP	1			0.9888	0.8454	0.2112	0.710279	-1.09056	0.586	0.224-1.531	0.275466
VAV3-AP-3928	VAV3	3928	AP	18.1			0.9888	0.8454	0.2112	0.291398	1.05745	1.682	0.642-4.407	0.290305
VAV3-AT-3929	VAV3	3929	AT	20			1	0.3143	0.059	0.0708348	-1.2086	0.129	0.005-3.567	0.226818
VAV3-AT-3931	VAV3	3931	AT	30			1	0.3143	0.059	0.929165	1.2086	7.733	0.28-213.304	0.226818
VAV3-ES-3932	VAV3	3932	ES	28	27	29	0.8539	0.7063	0.1154	0.21045	-1.988	0.14	0.02-0.973	0.0468119
VAV3-ES-3933	VAV3	3933	ES	24	23	25	0.809	0.3872	0.0843	0.121754	-1.8917	0.073	0.005-1.099	0.0585307
VAV3-ES-3934	VAV3	3934	ES	19	18.2	21	0.9213	0.1429	0.0282	0.984912	-0.506958	0.186	0-124.438	0.612184
SLC25A24-AP-3935	SLC25A24	3935	AP	1.1			0.9888	0.3891	0.0764	0.940461	-0.102979	0.888	0.094-8.436	0.91798
SLC25A24-AP-3936	SLC25A24	3936	AP	2			0.9888	0.3891	0.0764	0.0578943	-0.0141031	0.983	0.089-10.826	0.988748
SLC25A24-AT-3937	SLC25A24	3937	AT	11			1	0.2093	0.0352	0.952311	0.309149	2.719	0.005-1544.17	0.757208
SLC25A24-ES-3939	SLC25A24	3939	ES	4	3	5	0.9607	0	0	0.997606	-2.84718	0.001	0-0.107	0.00441082
FAM102B-AT-3940	FAM102B	3940	AT	12			1	0.4979	0.102	0.282047	-1.03812	0.37	0.057-2.418	0.299212
FAM102B-AT-3941	FAM102B	3941	AT	11			1	0.4979	0.102	0.717953	1.03812	2.703	0.414-17.671	0.299212
HENMT1-AP-3942	HENMT1	3942	AP	1			0.9326	1	0.1608	0.512532	-0.878632	0.57	0.163-1.997	0.379601
HENMT1-AP-3943	HENMT1	3943	AP	2			0.9326	1	0.1608	0.486278	0.852435	1.727	0.492-6.064	0.393973
HENMT1-ES-3944	HENMT1	3944	ES	9	8	10	0.9438	0.3321	0.0537	0.0781635	-0.77526	0.217	0.005-10.295	0.438186
PRPF38B-AT-3945	PRPF38B	3945	AT	8			1	0.3615	0.0644	0.749326	2.1645	37.392	1.408-992.972	0.0304259
PRPF38B-AT-3946	PRPF38B	3946	AT	6			1	0.3615	0.0644	0.250673	-2.16464	0.027	0.001-0.71	0.0304153
PRPF38B-ES-3947	PRPF38B	3947	ES	2	1	3	1	0.5762	0.1069	0.253596	0.280099	1.301	0.206-8.197	0.779401
AKNAD1-AT-3952	AKNAD1	3952	AT	9.2			1	0.4264	0.0838	0.935161	2.00066	14.978	1.057-212.31	0.0454287
CLCC1-ES-3975	CLCC1	3975	ES	6.1:6.2:7.1:7.2	5	8	0.9944	0.1076	0.0209	0.991454	1.7076	118697	0.178-79219821249.783	0.0877111
CLCC1-ES-3977	CLCC1	3977	ES	6.1:6.2:7.1:7.2:8:9	5	10	1	0.077	0.0106	0.997762	-1.39597	0	0-62.885	0.162723
CLCC1-AA-3980	CLCC1	3980	AA	6.1	5	6.2	0.9831	0.2301	0.0362	0.981691	-0.0560312	0.87	0.007-111.448	0.955317
CLCC1-ES-3981	CLCC1	3981	ES	00:02:03.100000	1	3.2	0.8876	0.29	0.0482	0.980894	-0.630046	0.276	0.005-15.16	0.528664
CLCC1-ES-3983	CLCC1	3983	ES	2	1	3.1	0.882	0.4783	0.1074	0.885526	-1.10834	0.346	0.053-2.261	0.267715
WDR47-ES-3986	WDR47	3986	ES	3	2	4.1	0.9607	0.1481	0.0201	0.992865	-3.81335	0	0-0.022	0.000137096
TAF13-AT-3987	TAF13	3987	AT	5			1	0.4168	0.0842	0.727827	0.785007	2.661	0.231-30.634	0.43245
TAF13-AT-3988	TAF13	3988	AT	4.2			1	0.4168	0.0842	0.272173	-0.785007	0.376	0.033-4.327	0.43245
SARS-ES-3999	SARS	3999	ES	10	9	11	0.9944	0.2178	0.0369	0.0642775	0.735914	6.77	0.042-1103.106	0.461783
ATXN7L2-AA-4013	ATXN7L2	4013	AA	6.1	5	6.2	0.8652	0.1455	0.0155	0.998467	0.00696087	2.43474e+52	#VALUE!	0.994446
CYB561D1-AT-4016	CYB561D1	4016	AT	4.3			1	0.1245	0.0207	0.987512	2.18111	600600	3.854-93600603841.61	0.0291755
AMPD2-AP-4043	AMPD2	4043	AP	3			1	0.3453	0.0621	0.236377	-0.265399	0.664	0.032-13.673	0.790702
AMPD2-AP-4044	AMPD2	4044	AP	5.1			1	0.3716	0.0669	0.186178	-1.4153	0.114	0.006-2.308	0.156981
AMPD2-AP-4046	AMPD2	4046	AP	2.1			1	0.2622	0.0423	0.0923758	-2.15435	0.003	0-0.595	0.0312128
AMPD2-AP-4047	AMPD2	4047	AP	1			1	0.4951	0.1012	0.485062	2.02881	7.59	1.071-53.777	0.0424774
AMPD2-ES-4049	AMPD2	4049	ES	2.2	1	4	0.8596	0.8293	0.1906	0.217122	0.439421	1.279	0.426-3.839	0.660357
GSTM4-AT-4050	GSTM4	4050	AT	5.3			1	0.4952	0.0878	0.729673	1.51564	6.231	0.585-66.39	0.12961
GSTM4-AT-4051	GSTM4	4051	AT	6			1	0.4952	0.0878	0.270327	-1.5156	0.16	0.015-1.71	0.129621
GSTM4-RI-4052	GSTM4	4052	RI	5.2	5.1	5.3	0.9888	0.4127	0.0955	0.134725	-0.925026	0.316	0.028-3.624	0.354952
GSTM4-ES-4053	GSTM4	4053	ES	2.4:2.5:3	2.3	4	0.9382	0.4634	0.0492	0.993046	0.650116	5.225	0.036-763.547	0.515617
GSTM4-ES-4054	GSTM4	4054	ES	2.5:3	2.3	4	1	0.1597	0.0135	0.99826	-0.419426	0.03	0-401134.387	0.674905
GSTM4-RI-4055	GSTM4	4055	RI	2.4	2.3	2.5	0.9663	0.5508	0.1068	0.240419	0.132471	1.126	0.194-6.548	0.894612
GSTM4-RI-4056	GSTM4	4056	RI	2.2	2.1	2.3	0.8989	0.3155	0.0602	0.0848174	-1.36371	0.086	0.002-2.93	0.172658
GSTM2-AT-4057	GSTM2	4057	AT	13			1	0.5644	0.1083	0.220553	-0.328204	0.734	0.116-4.653	0.742757
GSTM2-AT-4061	GSTM2	4061	AT	9			1	0.6164	0.1421	0.702017	0.468473	1.404	0.34-5.796	0.639446
GSTM2-AD-4063	GSTM2	4063	AD	2.2	2.1	3	0.8596	0.1448	0.013	0.998314	-0.138815	0.435	0-55507.979	0.889596
GSTM1-AT-4064	GSTM1	4064	AT	8			0.8483	0.2888	0.0591	0.953446	1.02705	5.933	0.198-177.429	0.304399
GSTM1-AT-4065	GSTM1	4065	AT	9			0.8483	0.2888	0.0591	0.0528775	-1.12876	0.132	0.004-4.438	0.258998
CSF1-AT-4082	CSF1	4082	AT	10			0.9831	0.6673	0.1208	0.830215	0.750826	1.915	0.351-10.434	0.452757
CSF1-AT-4084	CSF1	4084	AT	9			0.9831	0.6673	0.1208	0.168922	-0.740066	0.526	0.096-2.883	0.45926
CSF1-RI-4085	CSF1	4085	RI	6.2	6.1	6.3	0.764	0.1855	0.0193	0.998078	0.54772	34.131	0-10456263.862	0.583884
CSF1-AA-4086	CSF1	4086	AA	6.1:6.2	5	6.3	0.9326	0.6508	0.0895	0.968964	0.398193	1.615	0.153-17.088	0.690488
AHCYL1-AP-4089	AHCYL1	4089	AP	1			1	0.1997	0.0434	0.95673	0.895037	7.253	0.095-555.804	0.370768
STRIP1-AP-4092	STRIP1	4092	AP	2			0.9719	0.184	0.0256	0.993409	-2.25611	0	0-0.345	0.0240636
STRIP1-ES-4095	STRIP1	4095	ES	7	6	8	0.9326	0.4718	0.0727	0.0890284	-1.77836	0.063	0.003-1.326	0.0753441
KCNC4-RI-4096	KCNC4	4096	RI	4.2:4.3	4.1	4.4	0.9551	0.5239	0.0773	0.959921	0.833594	3.115	0.215-45.072	0.40451
KCNC4-AA-4097	KCNC4	4097	AA	4.1:4.2	3	4.3	0.9831	0.0996	0.0098	0.996699	-0.682392	0.219	0.003-17.198	0.494991
KCNC4-AA-4098	KCNC4	4098	AA	4.1:4.2:4.3	3	4.4	0.9831	0.425	0.0829	0.952874	0.272204	1.359	0.149-12.409	0.785465
RBM15-AT-4101	RBM15	4101	AT	1.2			1	0.5124	0.0958	0.346066	-2.41063	0.071	0.008-0.61	0.0159248
RBM15-AT-4102	RBM15	4102	AT	3			1	0.5124	0.0958	0.653934	2.41063	14.014	1.638-119.887	0.0159248
RBM15-ES-4103	RBM15	4103	ES	2	1.1	3	0.9888	0.7259	0.1662	0.581839	-0.207894	0.887	0.286-2.75	0.835312
SLC16A4-ES-4105	SLC16A4	4105	ES	6	5	7	0.9326	0.4635	0.0934	0.967564	-2.11959	0.1	0.012-0.841	0.0340409
LAMTOR5-AP-4112	LAMTOR5	4112	AP	2.1			1	0.4047	0.0693	0.137566	-1.91919	0.058	0.003-1.062	0.0549607
LAMTOR5-AP-4113	LAMTOR5	4113	AP	1.1			1	0.4047	0.0693	0.862433	1.91923	17.245	0.941-315.904	0.0549551
LAMTOR5-RI-4114	LAMTOR5	4114	RI	1.2	1.1	1.3	1	0.4851	0.0884	0.927314	-1.25406	0.257	0.031-2.148	0.209819
LAMTOR5-AD-4115	LAMTOR5	4115	AD	1.2:1.3	1.1	2.2	1	0.7105	0.0907	0.183638	-0.40252	0.632	0.067-5.92	0.687302
LRIF1-AP-4126	LRIF1	4126	AP	1			0.9944	0.9546	0.1005	0.932001	-1.44723	0.274	0.047-1.582	0.147833
LRIF1-AP-4127	LRIF1	4127	AP	2.1			0.9944	0.9546	0.1005	0.0679144	1.43287	3.613	0.623-20.942	0.151894
LRIF1-AD-4128	LRIF1	4128	AD	2.3	2.2	3	1	0.2819	0.0274	0.992333	-2.08654	0	0-0.598	0.0369298
LRIF1-ES-4129	LRIF1	4129	ES	2.2:2.3	1	3	0.9663	0.6169	0.1278	0.821738	-1.081	0.431	0.094-1.981	0.279697
DRAM2-ME-4133	DRAM2	4133	ME	5|6	4	7	1	0.1109	0.0261	0.967554	0.142706	1.715	0.001-2832.864	0.886523
DRAM2-AD-4136	DRAM2	4136	AD	1.3	1.2	2	1	0.9244	0.2784	0.743079	1.08558	1.516	0.715-3.212	0.277664
DRAM2-AD-4137	DRAM2	4137	AD	1.2:1.3	1.1	2	1	0.7498	0.1249	0.939756	-0.139549	0.883	0.153-5.107	0.889016
CEPT1-AP-4139	CEPT1	4139	AP	2			0.9888	0.6659	0.109	0.772255	-1.57311	0.235	0.039-1.427	0.115693
CEPT1-AP-4140	CEPT1	4140	AP	1			0.9888	0.6659	0.109	0.228523	1.70498	4.739	0.792-28.343	0.0881981
DENND2D-AP-4141	DENND2D	4141	AP	2			0.9607	0.8654	0.2008	0.634286	-1.00774	0.594	0.215-1.637	0.313578
DENND2D-AP-4142	DENND2D	4142	AP	1			0.9607	0.8654	0.2008	0.362246	0.962816	1.646	0.597-4.541	0.33564
CHI3L2-AP-4144	CHI3L2	4144	AP	4.1			0.8427	0.8652	0.2239	0.186033	0.343872	1.176	0.467-2.965	0.730943
CHI3L2-AP-4146	CHI3L2	4146	AP	1			0.8427	0.8655	0.234	0.770273	0.058565	1.028	0.408-2.593	0.953299
C1orf162-AA-4170	C1orf162	4170	AA	5.1	4	5.2	0.9831	0.6159	0.086	0.276689	-0.787412	0.36	0.028-4.583	0.431041
ADORA3-AT-4174	ADORA3	4174	AT	3			0.927	1	0.2046	0.526992	0.566554	1.374	0.457-4.129	0.571017
ADORA3-AT-4175	ADORA3	4175	AT	8			0.927	1	0.2046	0.471436	-0.530108	0.743	0.247-2.231	0.596037
RAP1A-AP-4176	RAP1A	4176	AP	3			1	0.4903	0.0941	0.126087	-1.06474	0.299	0.032-2.758	0.286995
RAP1A-AP-4178	RAP1A	4178	AP	2			1	0.5088	0.0972	0.870704	1.14351	3.544	0.405-30.996	0.252827
RAP1A-ES-4179	RAP1A	4179	ES	4	2	5	0.9944	0.6732	0.108	0.220415	-1.62124	0.185	0.024-1.423	0.104965
DDX20-RI-4188	DDX20	4188	RI	5.1	5.9	5.11	0.9551	0.8248	0.1242	0.194475	0.0912216	1.078	0.213-5.456	0.927316
DDX20-RI-4189	DDX20	4189	RI	5.8	5.7	5.9	1	0.9876	0.1534	0.272969	0.183077	1.128	0.31-4.107	0.854738
DDX20-RI-4190	DDX20	4190	RI	5.6	5.5	5.7	1	0.9736	0.1502	0.232443	-0.596163	0.69	0.203-2.34	0.551067
DDX20-RI-4191	DDX20	4191	RI	5.4	5.3	5.5	0.9326	1	0.1763	0.349302	-0.329508	0.825	0.263-2.587	0.741771
DDX20-RI-4192	DDX20	4192	RI	5.2	5.1	5.3	0.9494	1	0.1961	0.394059	-0.498474	0.773	0.28-2.13	0.61815
DDX20-ES-4193	DDX20	4193	ES	3	2	4.2	0.9944	0.073	0.0106	0.995501	-3.13393	0.001	0-0.061	0.00172483
ST7L-AP-4201	ST7L	4201	AP	2.1			0.8764	0.6126	0.1256	0.178703	-0.213804	0.833	0.156-4.44	0.8307
ST7L-AP-4203	ST7L	4203	AP	3			0.8764	0.6126	0.129	0.809751	0.686971	1.747	0.356-8.578	0.492101
ST7L-AT-4205	ST7L	4205	AT	18			1	0.6749	0.1131	0.517488	0.601439	1.738	0.287-10.532	0.547548
ST7L-AT-4207	ST7L	4207	AT	16.2			1	0.6749	0.1131	0.482512	-0.601439	0.575	0.095-3.486	0.547548
ST7L-ES-4210	ST7L	4210	ES	15	14	16.1	0.8483	0.5468	0.1185	0.878376	-0.393059	0.701	0.119-4.128	0.694276
ST7L-ES-4212	ST7L	4212	ES	14	13	15	0.9101	0.4421	0.0898	0.953193	0.0382324	1.053	0.075-14.749	0.969502
ST7L-ES-4213	ST7L	4213	ES	07:08:00	6	9	0.9607	0.0904	0.0123	0.998013	1.1106	293154	0-1304067851485890	0.26674
ST7L-ES-4214	ST7L	4214	ES	6	5	7	0.9438	0.3134	0.0672	0.956974	-0.863592	0.26	0.012-5.539	0.387812
MOV10-AP-4221	MOV10	4221	AP	1			0.9213	0.6156	0.1331	0.806864	-0.0667401	0.95	0.211-4.276	0.946789
MOV10-AP-4222	MOV10	4222	AP	2.1			0.9213	0.6156	0.1331	0.191788	-0.0184081	0.986	0.218-4.449	0.985313
MOV10-ES-4225	MOV10	4225	ES	00:03:04.100000	2.3	4.2	0.9888	0.8683	0.1557	0.443668	-1.49075	0.341	0.083-1.403	0.136028
RHOC-ES-4231	RHOC	4231	ES	6.2:7.1	6.1	7.2	0.9775	0.1721	0.0272	0.978557	-1.14379	0.123	0.003-4.466	0.252712
RHOC-AA-4235	RHOC	4235	AA	2.1:2.2	1.1	2.3	0.7921	0.621	0.1907	0.876674	-2.52193	0.256	0.089-0.738	0.0116712
RHOC-ES-4244	RHOC	4244	ES	2.1:2.2:2.3	1.1	3	0.8371	0.9752	0.1931	0.260285	-1.01571	0.542	0.166-1.767	0.309766
RHOC-AA-4249	RHOC	4249	AA	2.1	1.1	2.2	0.8315	0.9652	0.2169	0.332163	-1.08363	0.571	0.207-1.574	0.278529
SLC16A1-AT-4265	SLC16A1	4265	AT	5.2			1	0.5939	0.1135	0.749631	-1.70639	0.234	0.044-1.241	0.0879362
SLC16A1-AT-4266	SLC16A1	4266	AT	6			1	0.5939	0.1135	0.250369	1.70639	4.275	0.806-22.679	0.0879362
MAGI3-AT-4270	MAGI3	4270	AT	22.2			0.9944	0.7969	0.1941	0.269785	-0.162211	0.915	0.311-2.687	0.87114
MAGI3-AT-4271	MAGI3	4271	AT	23			0.9944	0.7969	0.1941	0.73042	0.175955	1.102	0.375-3.237	0.860329
PHTF1-AT-4277	PHTF1	4277	AT	18			1	0.4232	0.0866	0.872745	-0.306014	0.695	0.067-7.171	0.759594
PHTF1-AT-4278	PHTF1	4278	AT	14.2			1	0.4232	0.0866	0.127256	0.306119	1.44	0.139-14.867	0.759514
PHTF1-ES-4279	PHTF1	4279	ES	7	6	8	0.9944	0.2333	0.0493	0.964737	1.23926	16.554	0.195-1401.789	0.215251
PHTF1-ES-4281	PHTF1	4281	ES	6	5	7	0.9888	0.1177	0.0189	0.995019	0.217111	4.108	0-1422821.886	0.828122
PHTF1-ES-4282	PHTF1	4282	ES	4	3	5	1	0.1103	0.0173	0.995159	1.94807	3.8268e+09	0.874-1.67557578841568E+19	0.0514062
PHTF1-RI-4283	PHTF1	4283	RI	1.2	1.1	1.3	0.8146	0.5202	0.1317	0.895295	0.672556	1.862	0.304-11.403	0.50123
PHTF1-RI-4284	PHTF1	4284	RI	1.2:1.3	1.1	1.4	0.9888	0.6656	0.1541	0.725085	-0.652251	0.655	0.184-2.334	0.514239
PTPN22-AT-4286	PTPN22	4286	AT	22			1	0.3154	0.0556	0.86699	-0.399527	0.498	0.016-15.2	0.689505
PTPN22-AT-4288	PTPN22	4288	AT	21.2			1	0.3154	0.0556	0.13301	0.399527	2.007	0.066-61.241	0.689505
PTPN22-ES-4289	PTPN22	4289	ES	11:12:00	10	13	1	0.1083	0.0117	0.996412	0.436831	43.078	0-926425013.408	0.662234
PTPN22-ES-4292	PTPN22	4292	ES	7	6	8	0.9438	0.5046	0.0857	0.920087	-0.930812	0.31	0.026-3.645	0.351951
PTPN22-ES-4298	PTPN22	4298	ES	2	1	3	0.9551	0.689	0.0942	0.147495	-0.457787	0.582	0.058-5.894	0.647106
AP4B1-AT-4304	AP4B1	4304	AT	5.2			1	0.3812	0.0725	0.17586	-0.541112	0.453	0.026-7.997	0.58843
AP4B1-AT-4305	AP4B1	4305	AT	10			1	0.3812	0.0725	0.82414	0.541112	2.21	0.125-39.053	0.58843
AP4B1-ES-4306	AP4B1	4306	ES	03:04:00	2	5.1	0.9944	0.1168	0.017	0.992096	1.23579	5442.84	0.006-4579800516.865	0.216536
AP4B1-ES-4307	AP4B1	4307	ES	02:03:04	1.3	5.1	1	0.2471	0.0303	0.985002	-0.64326	0.128	0-67.346	0.520056
AP4B1-RI-4309	AP4B1	4309	RI	1.2	1.1	1.3	0.9101	0.6102	0.1376	0.823807	-1.30333	0.377	0.087-1.634	0.192462
HIPK1-AP-4311	HIPK1	4311	AP	2			1	0.773	0.1787	0.460817	3.04449	5.706	1.86-17.51	0.00233072
HIPK1-AP-4312	HIPK1	4312	AP	6			1	0.3582	0.0538	0.0516107	0.437808	2.341	0.052-105.429	0.661525
HIPK1-AP-4314	HIPK1	4314	AP	4			1	0.812	0.1663	0.447381	-3.49272	0.112	0.033-0.383	0.00047813
HIPK1-AT-4315	HIPK1	4315	AT	18.2			1	0.2609	0.0499	0.102994	-1.43939	0.044	0.001-3.093	0.150039
HIPK1-AT-4316	HIPK1	4316	AT	19			1	0.2609	0.0499	0.897006	1.43939	22.693	0.323-1592.853	0.150039
HIPK1-AD-4318	HIPK1	4318	AD	10.2	10.1	11	0.9944	0.1495	0.0266	0.969111	-0.88521	0.055	0-33.541	0.376043
TRIM33-ES-4324	TRIM33	4324	ES	20	19	21	1	0.5354	0.0937	0.679517	-3.16603	0.022	0.002-0.234	0.00154535
TRIM33-ES-4325	TRIM33	4325	ES	12	11	13	0.9831	0.7552	0.1316	0.259978	-0.197463	0.859	0.19-3.876	0.843466
CSDE1-ES-4333	CSDE1	4333	ES	6	5	7	1	0.1822	0.0337	0.126133	-0.878331	0.054	0-36.428	0.379764
CSDE1-ES-4334	CSDE1	4334	ES	03:04:00	2	5	0.9944	0.8845	0.1674	0.725158	-1.27516	0.445	0.128-1.544	0.202253
CSDE1-ES-4336	CSDE1	4336	ES	3	2	4	1	0.7012	0.0642	0.060682	-1.56909	0.029	0-2.408	0.116628
CSDE1-ES-4338	CSDE1	4338	ES	02:03:00	1	4	0.9775	0.9315	0.2417	0.552306	0.420687	1.195	0.521-2.742	0.673983
CSDE1-ES-4339	CSDE1	4339	ES	2	1	4	1	0.0685	0.0119	0.986008	-0.342242	0.053	0-1074505.682	0.732169
SLC22A15-AT-4354	SLC22A15	4354	AT	12			0.9382	0.6464	0.1271	0.712062	1.24682	2.727	0.563-13.194	0.212464
SLC22A15-AT-4355	SLC22A15	4355	AT	6.3			0.9382	0.6464	0.1271	0.289114	-1.23765	0.368	0.076-1.791	0.215847
ATP1A1-AP-4357	ATP1A1	4357	AP	3			1	0.6347	0.1225	0.18426	-0.908741	0.422	0.066-2.71	0.363487
ATP1A1-AP-4358	ATP1A1	4358	AP	2			1	0.2975	0.0424	0.0623725	-1.59511	0.016	0-2.587	0.110687
ATP1A1-AP-4359	ATP1A1	4359	AP	1			1	0.6296	0.1352	0.753368	1.35339	3.077	0.604-15.663	0.17593
CD58-AT-4360	CD58	4360	AT	5.3			1	0.4892	0.0943	0.262049	-0.550664	0.52	0.051-5.333	0.581864
CD58-AT-4361	CD58	4361	AT	6			1	0.6283	0.1156	0.576304	0.857076	2.223	0.358-13.816	0.391403
CD58-AT-4362	CD58	4362	AT	4.2			1	0.3405	0.0571	0.161646	-0.770633	0.251	0.007-8.466	0.440925
CD58-AA-4363	CD58	4363	AA	5.1	4.1	5.2	0.9944	0.458	0.0906	0.188425	-1.19444	0.264	0.03-2.35	0.232305
CD2-AT-4367	CD2	4367	AT	5			1	0.3086	0.0279	0.995391	0.322027	2.528	0.009-714.607	0.747432
TRIM45-AP-4370	TRIM45	4370	AP	2.1			0.927	0.31	0.0548	0.967762	0.53329	2.865	0.06-137.091	0.593833
GDAP2-AT-4377	GDAP2	4377	AT	14			1	0.7531	0.0908	0.690453	-0.552068	0.519	0.05-5.332	0.580902
GDAP2-AT-4378	GDAP2	4378	AT	13.2			1	0.7531	0.0908	0.309546	0.552038	1.928	0.188-19.812	0.580922
WARS2-AP-4383	WARS2	4383	AP	1			0.9382	0.2234	0.0426	0.983154	-0.608686	0.223	0.002-27.871	0.542733
PHGDH-AP-4390	PHGDH	4390	AP	1			0.9157	0.2011	0.0213	0.985262	0.209932	2.991	0-82686.893	0.833721
NOTCH2-AP-4398	NOTCH2	4398	AP	1			0.9831	0.6697	0.1073	0.89056	1.25184	3.576	0.486-26.296	0.210629
NOTCH2-AP-4399	NOTCH2	4399	AP	2			0.9831	0.6697	0.1073	0.11018	-1.4009	0.237	0.031-1.778	0.161245
NOTCH2-AT-4400	NOTCH2	4400	AT	7			1	0.5645	0.0969	0.295475	-3.48469	0.021	0.002-0.184	0.000492705
NOTCH2-AT-4401	NOTCH2	4401	AT	37			1	0.5645	0.0969	0.704525	3.48476	48.006	5.441-423.566	0.000492585
FAM72B-AD-4402	FAM72B	4402	AD	1.2	1.1	2	0.9551	0.2477	0.0445	0.973727	0.178521	1.456	0.024-90.096	0.858314
FCGR1B-ES-4403	FCGR1B	4403	ES	02:03:00	1	4	0.9438	0.6154	0.14	0.846754	0.00465296	1.003	0.253-3.974	0.996287
PDE4DIP-AP-4404	PDE4DIP	4404	AP	1			0.7528	0.4322	0.0651	0.0522509	0.103467	1.175	0.056-24.77	0.917593
PDE4DIP-AP-4405	PDE4DIP	4405	AP	8.1			0.7528	0.9444	0.1956	0.486696	-0.940348	0.581	0.188-1.801	0.347039
PDE4DIP-AP-4407	PDE4DIP	4407	AP	3			0.7528	0.891	0.2008	0.280862	1.58744	2.495	0.807-7.716	0.112412
PDE4DIP-AP-4408	PDE4DIP	4408	AP	13.1			0.7528	0.6909	0.1409	0.145792	-0.251082	0.816	0.166-4.001	0.801751
PDE4DIP-AT-4410	PDE4DIP	4410	AT	11.2			1	0.6216	0.1041	0.189261	-1.59699	0.198	0.027-1.444	0.110267
PDE4DIP-AT-4411	PDE4DIP	4411	AT	29.2			1	0.5255	0.0972	0.254298	-0.551442	0.552	0.067-4.563	0.581331
PDE4DIP-AT-4412	PDE4DIP	4412	AT	30.3			1	0.28	0.0613	0.146682	0.375252	1.827	0.078-42.519	0.707473
PDE4DIP-AT-4413	PDE4DIP	4413	AT	6.2			1	0.3232	0.066	0.110335	0.593478	2.364	0.138-40.546	0.552861
PDE4DIP-AT-4417	PDE4DIP	4417	AT	7			1	0.3336	0.0559	0.094441	2.43459	93.331	2.421-3597.462	0.0149087
PDE4DIP-AT-4418	PDE4DIP	4418	AT	52.2			1	0.4201	0.0863	0.193384	0.166773	1.224	0.113-13.225	0.867549
PDE4DIP-AD-4424	PDE4DIP	4424	AD	32.2	32.1	33	0.9101	0.3644	0.0802	0.951966	0.204209	1.353	0.074-24.596	0.83819
PDE4DIP-RI-4425	PDE4DIP	4425	RI	30.2	30.1	30.3	0.8371	0.4243	0.0724	0.981506	1.12849	12.91	0.152-1097.361	0.259113
PDE4DIP-AD-4426	PDE4DIP	4426	AD	13.2	13.1	14	1	0.1107	0.0175	0.995365	-1.13569	0.002	0-79.888	0.256085
NOTCH2NL-AP-4435	NOTCH2NL	4435	AP	1			0.9944	0.7198	0.1497	0.802505	1.31255	2.497	0.637-9.795	0.189335
NOTCH2NL-AP-4436	NOTCH2NL	4436	AP	2			0.9944	0.7198	0.1497	0.197722	-1.34815	0.391	0.1-1.532	0.177609
NOTCH2NL-AT-4437	NOTCH2NL	4437	AT	7			1	0.4183	0.0663	0.277136	-0.678778	0.338	0.015-7.734	0.497279
NOTCH2NL-AT-4438	NOTCH2NL	4438	AT	9			1	0.4183	0.0663	0.722864	0.678778	2.956	0.129-67.569	0.497279
NBPF10-AP-4439	NBPF10	4439	AP	1			1	0.5972	0.0973	0.364268	1.04773	3.294	0.354-30.636	0.294765
NBPF10-AP-4441	NBPF10	4441	AP	3.1			1	0.5972	0.0973	0.635731	-1.04766	0.304	0.033-2.824	0.294794
NBPF10-ES-4446	NBPF10	4446	ES	85:86:87:88	84	89	1	0.5101	0.0696	0.5132	0.427969	1.788	0.125-25.557	0.668674
NBPF10-ES-4448	NBPF10	4448	ES	84:85:86:87	83	88	0.9663	0.6051	0.1296	0.907869	0.124468	1.105	0.23-5.318	0.900945
NBPF10-ES-4449	NBPF10	4449	ES	79:80	78	81	1	0.3538	0.085	0.918783	-1.84629	0.109	0.01-1.146	0.0648506
NBPF10-ES-4452	NBPF10	4452	ES	72:73:74:75:76:77	71	78	0.9775	0.9009	0.1948	0.626501	0.25916	1.144	0.413-3.166	0.795512
NBPF10-ES-4482	NBPF10	4482	ES	2 days, 5:54:00	52	55.1	0.8315	0.7231	0.0932	0.128902	1.48074	7.912	0.512-122.266	0.138675
NBPF10-ES-5338	NBPF10	5338	ES	1 day, 5:30:00	28	31.1	0.9888	0.5699	0.1314	0.804721	1.13905	2.391	0.534-10.717	0.254682
NBPF10-ES-5531	NBPF10	5531	ES	17:18:00	16	19	1	0.2526	0.041	0.937807	-1.84979	0.013	0-1.298	0.0643443
NBPF10-ES-6686	NBPF10	6686	ES	17:18:19:62:65.1:65.2:66:67:68:69:70	16	71	0.8876	1	0.1559	0.314146	0.643725	1.511	0.43-5.315	0.519753
NBPF10-ES-7267	NBPF10	7267	ES	5:6:7:8:9	4.2	10	1	0.22	0.0451	0.92802	-1.55415	0.037	0.001-2.361	0.120148
NBPF10-ES-7268	NBPF10	7268	ES	6:7:8:9	4.2	10	0.9607	1	0.2004	0.580756	-1.09913	0.551	0.191-1.594	0.271711
NBPF10-ES-7269	NBPF10	7269	ES	5	4.2	6	0.9944	0.2495	0.0465	0.915443	0.319699	1.988	0.029-134.323	0.749196
NBPF10-ES-7270	NBPF10	7270	ES	3.2:4.1:4.2:5:6:7:8	3.1	9	1	0.2882	0.0423	0.933178	0.040661	1.102	0.01-120.697	0.967566
NBPF10-ES-7271	NBPF10	7271	ES	3.2:4.1:4.2:6:7:8	3.1	9	0.9551	0.7972	0.1817	0.656505	0.65562	1.476	0.461-4.73	0.512069
POLR3GL-ES-7278	POLR3GL	7278	ES	4	3	5	1	0.236	0.0347	0.969767	0.105878	1.31	0.009-195.541	0.915679
RBM8A-AA-7279	RBM8A	7279	AA	3.1	2	3.2	1	0.3622	0.0555	0.88159	0.862233	4.887	0.133-180.017	0.388559
PEX11B-AP-7280	PEX11B	7280	AP	1			0.9157	0.4365	0.0758	0.959513	0.443638	1.866	0.119-29.329	0.657304
PIAS3-AP-7288	PIAS3	7288	AP	1			0.8596	0.801	0.1624	0.594677	-0.487207	0.715	0.185-2.76	0.626112
PIAS3-AP-7289	PIAS3	7289	AP	2			0.8596	0.801	0.1624	0.388885	0.878629	1.826	0.477-6.997	0.379602
PIAS3-AT-7290	PIAS3	7290	AT	7.4			1	0.367	0.0755	0.130142	-0.763158	0.369	0.028-4.781	0.445369
PIAS3-AT-7291	PIAS3	7291	AT	14			1	0.367	0.0755	0.869858	0.763158	2.712	0.209-35.158	0.445369
PIAS3-RI-7292	PIAS3	7292	RI	7.2	7.1	7.3	0.9775	0.8143	0.1398	0.373956	-0.475101	0.715	0.179-2.857	0.634715
PIAS3-RI-7293	PIAS3	7293	RI	3.2	3.1	3.3	0.9888	0.0627	0.0047	0.99738	-0.515284	0.292	0.003-31.608	0.606355
POLR3C-ES-7294	POLR3C	7294	ES	12:13:14	11	15	1	0.0659	0.0143	0.991098	-0.646751	0.015	0-4761.801	0.517793
RNF115-ES-7297	RNF115	7297	ES	3	2	4	0.9719	0.4677	0.0729	0.116272	0.860211	2.917	0.254-33.424	0.389673
CD160-RI-7300	CD160	7300	RI	5.2	5.1	5.3	1	0.7265	0.1783	0.874157	-0.465667	0.779	0.271-2.233	0.641454
CD160-ES-7301	CD160	7301	ES	4	3.3	5.1	0.9551	0.3831	0.0584	0.981655	0.527649	2.807	0.061-129.884	0.597743
PDZK1-ES-7305	PDZK1	7305	ES	05:06:00	4	7	0.9719	0.1735	0.0323	0.989328	0.433713	4.446	0.005-3766.885	0.664497
GPR89A-ES-7311	GPR89A	7311	ES	8	7.2	9	1	0.0604	0.011	0.996562	1.11624	87833.7	0-42075806367960.8	0.264318
GPR89A-AA-7312	GPR89A	7312	AA	7.1	6	7.2	0.9831	0.7807	0.1373	0.44447	-0.426541	0.732	0.175-3.068	0.669713
GPR89A-ES-7316	GPR89A	7316	ES	4	1	5	0.9663	0.1194	0.0272	0.987846	0.193339	2.318	0-11641.898	0.846693
GPR89A-ES-7317	GPR89A	7317	ES	3	1	4	0.9045	0.625	0.1262	0.185783	0.252821	1.269	0.2-8.061	0.800406
GPR89A-ES-7318	GPR89A	7318	ES	2	1	4	0.8933	0.3898	0.0767	0.107687	-0.236598	0.732	0.055-9.711	0.812969
NBPF11-ES-7326	NBPF11	7326	ES	25.1:25.2:25.3	24	26	0.9719	0.1743	0.0193	0.99692	1.42456	2.25723e+06	0.004-1244629074423600	0.154283
NBPF11-ES-7328	NBPF11	7328	ES	21:22:00	20.2	23	1	0.3148	0.0589	0.86898	-0.696817	0.292	0.009-9.309	0.485917
NBPF11-AA-7329	NBPF11	7329	AA	20.1	19.2	20.2	0.9944	0.8003	0.1249	0.431596	-0.291155	0.794	0.169-3.742	0.770933
NBPF11-ES-7330	NBPF11	7330	ES	19.2:20.1	19.1	20.2	0.9551	0.6179	0.1351	0.736547	-3.80131	0.049	0.01-0.232	0.000143932
NBPF11-AD-7331	NBPF11	7331	AD	19.2	19.1	20.2	0.9944	0.3593	0.0739	0.879292	-4.01038	0.004	0-0.058	6.06218e-05
NBPF11-ES-7332	NBPF11	7332	ES	19.1:19.2:20.1	18	20.2	0.9775	0.9665	0.2115	0.454024	-0.698049	0.716	0.28-1.829	0.485147
NBPF11-ES-7333	NBPF11	7333	ES	19.1:19.2	18	20.2	0.9944	0.6637	0.1515	0.704486	-0.659477	0.631	0.161-2.478	0.50959
NBPF11-ES-7334	NBPF11	7334	ES	19.1	18	20.2	0.8315	1	0.2073	0.339933	2.59781	3.736	1.382-10.101	0.00938209
NBPF11-ES-7336	NBPF11	7336	ES	9:10:11:12:13	8.3	14	1	0.3536	0.0578	0.893494	-1.95333	0.033	0.001-1.012	0.0507807
NBPF11-ES-7337	NBPF11	7337	ES	10:11:12:13	8.3	14	0.9944	0.6933	0.1326	0.766468	-0.988204	0.47	0.105-2.101	0.323053
NBPF11-ES-7338	NBPF11	7338	ES	9	8.3	10	0.9888	0.5514	0.0967	0.718489	-0.566323	0.547	0.068-4.412	0.571174
NBPF11-RI-7339	NBPF11	7339	RI	8.2	8.1	8.3	1	0.9377	0.1552	0.579176	-0.513252	0.738	0.232-2.352	0.607775
NBPF11-ES-7340	NBPF11	7340	ES	5:8.1:8.2	4	8.3	0.9607	0.7515	0.1465	0.845824	-2.56844	0.148	0.034-0.636	0.0102158
NBPF11-AA-7341	NBPF11	7341	AA	8.1:8.2	4	8.3	0.9831	0.5888	0.1266	0.873666	-1.78573	0.242	0.051-1.149	0.0741422
NBPF11-ES-7342	NBPF11	7342	ES	00:05:08.100000	4	8.3	0.9663	0.709	0.1473	0.835226	-1.30772	0.404	0.104-1.572	0.190968
NBPF11-ES-7343	NBPF11	7343	ES	8.1	4	8.3	0.9607	0.6284	0.1378	0.847553	-1.0536	0.456	0.106-1.964	0.292068
NBPF11-ES-7344	NBPF11	7344	ES	06:07:00	4	8.3	0.9944	0.6363	0.0816	0.91864	-1.99935	0.071	0.005-0.949	0.0455701
NBPF11-ES-7345	NBPF11	7345	ES	5	4	8.1	0.9382	0.7217	0.1532	0.535032	-1.47984	0.377	0.104-1.372	0.138917
NBPF11-ES-7346	NBPF11	7346	ES	3	2	4	1	0.2339	0.0496	0.940381	0.676158	3.916	0.075-204.77	0.498941
NBPF12-ES-7351	NBPF12	7351	ES	67:68:69:70:71:72:73:74:75:76:77:78:79:80:81:82:83:84	66	85	1	0.2549	0.0494	0.112901	2.47748	143.207	2.821-7270.583	0.0132312
NBPF12-ES-7352	NBPF12	7352	ES	60:61:62:63:64:65	59.3	66	0.9944	0	0	0.997633	-1.4185	0.033	0-3.687	0.156045
NBPF12-ES-7354	NBPF12	7354	ES	29:30:31:32:33:34:35:36:37:38:39:40:41:42:43:44:45:46:47:48:49:50:51:52:53:54:55:56	28	57	1	0.6351	0.1664	0.756902	-0.885243	0.588	0.181-1.906	0.376025
NBPF12-ES-7355	NBPF12	7355	ES	24.3:25	24.2	26	0.9551	0.6409	0.1075	0.641386	-0.98196	0.394	0.062-2.526	0.32612
NBPF12-ES-7356	NBPF12	7356	ES	24.2:24.3:25	24.1	26	0.9551	0.5368	0.0878	0.899762	-2.85013	0.047	0.006-0.385	0.00437007
NBPF12-RI-7358	NBPF12	7358	RI	22.2	22.1	22.3	0.8708	0.1122	0.0194	0.995752	0.387054	6.625	0-95367.769	0.698716
NBPF12-ES-7359	NBPF12	7359	ES	12.2:13:14:15:16:17.1	12.1	17.2	1	0.3851	0.0566	0.700186	1.15181	7.451	0.244-227.186	0.2494
NBPF12-ES-7360	NBPF12	7360	ES	9	8	10	0.9775	0.5478	0.0903	0.773756	-0.506816	0.568	0.064-5.069	0.612284
NBPF12-ES-7361	NBPF12	7361	ES	6	5	7	0.9101	0.6264	0.1278	0.717324	-0.681888	0.576	0.118-2.815	0.495309
NBPF12-ES-7362	NBPF12	7362	ES	4	3	5	0.9719	0.4537	0.0769	0.926859	0.21679	1.326	0.104-16.955	0.828372
PRKAB2-ES-7364	PRKAB2	7364	ES	3	2	4	0.882	0.3848	0.0811	0.941614	0.552799	1.831	0.215-15.617	0.580401
FMO5-AP-7365	FMO5	7365	AP	1			0.8989	0.5215	0.0993	0.0839533	-1.49176	0.192	0.022-1.679	0.135762
FMO5-AP-7366	FMO5	7366	AP	2.1			0.8989	0.5215	0.0993	0.914913	1.42037	4.713	0.555-40.029	0.155499
FMO5-AT-7367	FMO5	7367	AT	11			1	0.6195	0.0995	0.272378	-2.50754	0.046	0.004-0.511	0.0121574
FMO5-AT-7368	FMO5	7368	AT	10			1	0.4827	0.0734	0.194507	0.571777	2.136	0.158-28.784	0.567473
FMO5-AT-7369	FMO5	7369	AT	9			1	0.5617	0.0933	0.533118	2.04727	10.619	1.106-101.956	0.0406311
FMO5-AA-7370	FMO5	7370	AA	7.1	6	7.2	0.9101	0.234	0.0394	0.986885	0.259669	1.981	0.011-345.412	0.795119
FMO5-ES-7371	FMO5	7371	ES	7.1:7.2	6	8	0.9382	0.4086	0.0956	0.936168	1.76041	9.271	0.777-110.626	0.0783385
FMO5-RI-7373	FMO5	7373	RI	2.3	2.2	2.4	0.7809	0.2471	0.041	0.991983	-1.20207	0.033	0-8.638	0.229335
FMO5-RI-7374	FMO5	7374	RI	2.2:2.3	2.1	2.4	0.8202	0.5924	0.1556	0.857501	-1.08628	0.469	0.12-1.838	0.277353
CHD1L-ES-7376	CHD1L	7376	ES	10:11:12	9	13	1	0.1491	0.0132	0.996653	0.675047	716.12	0-139407526853.755	0.499646
CHD1L-ES-7377	CHD1L	7377	ES	7	6	8	1	0.1028	0.0171	0.990979	1.19199	4800.46	0.004-5424443889.021	0.233266
CHD1L-ES-7378	CHD1L	7378	ES	2:3:4:5	1	6	1	0.096	0.0169	0.992715	-0.134995	0.445	0-56676.187	0.892616
ACP6-AT-7383	ACP6	7383	AT	7			1	0.5651	0.172	0.205379	0.58253	1.43	0.429-4.77	0.56021
ACP6-AT-7384	ACP6	7384	AT	11			1	0.5651	0.172	0.794622	-0.582502	0.699	0.21-2.331	0.560229
NBPF15-ES-7397	NBPF15	7397	ES	04:05:00	3	6	1	0.7446	0.1384	0.574119	-0.172331	0.868	0.173-4.345	0.863178
HIST2H2BF-AT-7398	HIST2H2BF	7398	AT	3			1	0.3396	0.0703	0.137612	-1.26013	0.173	0.011-2.649	0.207621
HIST2H2BF-AT-7399	HIST2H2BF	7399	AT	2			1	0.7493	0.1484	0.219331	-1.17435	0.43	0.105-1.758	0.240257
HIST2H2BF-AT-7400	HIST2H2BF	7400	AT	1.2			1	0.8968	0.1871	0.643057	1.41857	2.193	0.741-6.492	0.156025
SV2A-AT-7410	SV2A	7410	AT	12.2			1	0.6059	0.1184	0.74274	-2.88428	0.065	0.01-0.417	0.00392311
SV2A-AT-7411	SV2A	7411	AT	13			1	0.6059	0.1184	0.25726	2.88428	15.367	2.4-98.381	0.00392311
VPS45-ES-7421	VPS45	7421	ES	16	15	17	1	0.7522	0.1491	0.480015	-1.58494	0.334	0.086-1.296	0.11298
VPS45-ES-7422	VPS45	7422	ES	14	13	15	0.9888	0.638	0.1165	0.283305	-0.74125	0.53	0.099-2.843	0.458542
VPS45-ES-7423	VPS45	7423	ES	05:06:00	4	7	0.9944	0.1164	0.0193	0.989848	0.190476	1.566	0.015-158.61	0.848936
VPS45-AD-7424	VPS45	7424	AD	1.2	1.1	2	1	0.1916	0.0369	0.98408	0.755907	8.578	0.033-2256.588	0.449705
PLEKHO1-AP-7425	PLEKHO1	7425	AP	1			0.9944	0.3176	0.0606	0.0773685	-2.14053	0.016	0-0.707	0.0323117
PLEKHO1-AP-7426	PLEKHO1	7426	AP	2			0.9944	0.3176	0.0606	0.922535	2.14067	60.628	1.414-2599.347	0.0323007
PLEKHO1-ES-7427	PLEKHO1	7427	ES	6	5	7	1	0.0875	0.0149	0.987579	-1.84325	0	0-2.253	0.0652926
ANP32E-AP-7429	ANP32E	7429	AP	2			0.9775	0.5209	0.0827	0.096026	-1.4832	0.112	0.006-2.019	0.138022
ANP32E-AP-7430	ANP32E	7430	AP	1.1			0.9775	0.5209	0.0827	0.905286	1.70299	13.171	0.678-255.979	0.0885702
ANP32E-AA-7431	ANP32E	7431	AA	8.1	7	8.2	0.9888	0.2411	0.0451	0.923535	0.592581	3.528	0.055-228.403	0.553462
ANP32E-ES-7432	ANP32E	7432	ES	7	6	8.1	1	0.0642	0.0147	0.988971	0.0163399	1.122	0-1107537.479	0.986963
ANP32E-ES-7434	ANP32E	7434	ES	5.1:5.2	4	6	1	0.0512	0.0115	0.993398	0.180899	5.11	0-242063841.098	0.856447
APH1A-RI-7444	APH1A	7444	RI	6.2	6.1	6.3	1	0.2265	0.0406	0.875051	0.0473653	1.129	0.007-170.019	0.962222
APH1A-AA-7446	APH1A	7446	AA	2.1	1	2.2	1	0.0968	0.0188	0.976428	-0.0665309	0.711	0-16217.163	0.946955
C1orf54-AP-7454	C1orf54	7454	AP	3.1			1	0.4482	0.0926	0.0512809	1.7852	5.432	0.847-34.821	0.0742297
C1orf54-AP-7455	C1orf54	7455	AP	1			1	0.4482	0.0926	0.948719	-1.78526	0.184	0.029-1.18	0.0742188
MRPS21-AP-7460	MRPS21	7460	AP	1			1	0.5435	0.1348	0.684772	-0.154686	0.881	0.176-4.416	0.877069
MRPS21-AP-7461	MRPS21	7461	AP	2.1			1	0.5435	0.1348	0.315228	0.154686	1.136	0.226-5.696	0.877069
PRPF3-AA-7465	PRPF3	7465	AA	10.1	9	10.2	1	0.2036	0.0411	0.957833	-0.335204	0.452	0.004-46.736	0.737471
PRPF3-ES-7466	PRPF3	7466	ES	04:05:00	3	6	1	0.1876	0.0378	0.978539	-1.48794	0.033	0-2.947	0.136768
PRPF3-ES-7467	PRPF3	7467	ES	5	3	6	1	0.1774	0.0329	0.981178	-0.393634	0.352	0.002-63.704	0.693851
PRPF3-ES-7468	PRPF3	7468	ES	4	3	5	1	0.7007	0.1289	0.46269	-2.00914	0.203	0.043-0.962	0.044522
RPRD2-AT-7469	RPRD2	7469	AT	3.2			1	0.2986	0.0595	0.159449	-2.73339	0.009	0-0.262	0.00626855
RPRD2-AT-7470	RPRD2	7470	AT	11.3			1	0.2986	0.0595	0.840551	2.73334	113.302	3.813-3366.992	0.00626951
RPRD2-RI-7471	RPRD2	7471	RI	11.2	11.1	11.3	1	0.2859	0.0517	0.902006	-2.25731	0.011	0-0.552	0.0239887
RPRD2-ES-7472	RPRD2	7472	ES	4	3.1	5	0.9944	0.7265	0.1167	0.699723	0.733773	1.956	0.326-11.746	0.463087
TARS2-ES-7475	TARS2	7475	ES	08:09:00	7	10	1	0.8464	0.1158	0.772543	0.875238	2.1	0.399-11.058	0.381445
TARS2-ES-7476	TARS2	7476	ES	6:7:8:9	5	10	1	0.6935	0.0566	0.986967	-1.58258	0.132	0.011-1.621	0.113518
TARS2-ES-7477	TARS2	7477	ES	06:07:00	5	10	0.9494	0.2995	0.0564	0.978612	-1.86553	0.039	0.001-1.179	0.0621068
TARS2-ES-7479	TARS2	7479	ES	05:06:00	4.2	7	1	0.0834	0.0157	0.994377	-1.87518	0	0-1.585	0.0607686
TARS2-ES-7480	TARS2	7480	ES	4.1:4.2	3.2	5	1	0.3569	0.0318	0.991187	-0.652891	0.145	0-47.601	0.513826
ECM1-ES-7482	ECM1	7482	ES	7	6	8	0.9607	0.3062	0.0408	0.979072	-2.52825	0.026	0.002-0.439	0.0114632
ADAMTSL4-AP-7484	ADAMTSL4	7484	AP	3.1			0.8764	0.8253	0.1889	0.502137	-2.89947	0.157	0.045-0.549	0.0037379
ADAMTSL4-AP-7485	ADAMTSL4	7485	AP	1			0.8764	0.8253	0.1889	0.490023	2.95809	6.435	1.874-22.096	0.00309553
ADAMTSL4-AT-7486	ADAMTSL4	7486	AT	16.2			1	0.4166	0.085	0.118581	-2.80167	0.019	0.001-0.305	0.00508393
ADAMTSL4-AT-7487	ADAMTSL4	7487	AT	20			1	0.4166	0.085	0.881419	2.80174	52.034	3.278-825.882	0.00508279
MCL1-ES-7489	MCL1	7489	ES	2	1	3	1	0.1814	0.0293	0.931729	2.4054	11951.5	5.689-25106059.908	0.0161546
ENSA-AP-7490	ENSA	7490	AP	1			1	0.3171	0.0521	0.907768	-0.0864804	0.865	0.032-23.403	0.931085
ENSA-AP-7491	ENSA	7491	AP	2			1	0.3171	0.0521	0.0922315	0.0863262	1.156	0.043-31.303	0.931207
ENSA-AT-7493	ENSA	7493	AT	6			1	0.2366	0.0398	0.383741	2.7957	1153.67	8.229-161733.49	0.00517881
ENSA-AT-7494	ENSA	7494	AT	5.2			1	0.1353	0.0262	0.105662	-0.429189	0.179	0-460.538	0.667786
ENSA-AT-7495	ENSA	7495	AT	7			1	0.2875	0.0453	0.461207	-1.98882	0.009	0-0.934	0.0467208
GOLPH3L-ES-7504	GOLPH3L	7504	ES	3	2	4	0.9888	0.1812	0.0457	0.96367	-1.44269	0.048	0.001-2.965	0.149106
ARNT-AA-7508	ARNT	7508	AA	21.1	20	21.2	0.9719	0.0731	0.013	0.993301	-3.35468	0	0-0.041	0.00079458
ARNT-ES-7511	ARNT	7511	ES	16	15	17.1	1	0.1124	0.0165	0.990824	0.372714	13.917	0-14356223.612	0.709361
ARNT-AA-7512	ARNT	7512	AA	13.1	12	13.2	0.9944	0.446	0.0679	0.929897	-0.267045	0.671	0.036-12.499	0.789434
ARNT-ES-7513	ARNT	7513	ES	7	6	8	0.9719	0.6911	0.1071	0.612862	0.901639	2.264	0.383-13.372	0.367249
ARNT-ES-7514	ARNT	7514	ES	4	3	5	1	0.6827	0.1167	0.296362	-0.6633	0.535	0.084-3.397	0.507139
SETDB1-AT-7519	SETDB1	7519	AT	9.2			1	0.2542	0.0526	0.124447	-0.425989	0.442	0.01-18.915	0.670116
SETDB1-AT-7520	SETDB1	7520	AT	22.2			1	0.2542	0.0526	0.875553	0.425989	2.262	0.053-96.818	0.670116
SETDB1-AA-7521	SETDB1	7521	AA	22.1	21	22.2	0.9944	0.1581	0.0331	0.978871	-1.42218	0.018	0-4.569	0.154975
SETDB1-ES-7522	SETDB1	7522	ES	7	6	8	1	0.1398	0.0285	0.968913	-0.62681	0.106	0-117.223	0.530784
SETDB1-AA-7523	SETDB1	7523	AA	3.1	2	3.2	1	0.1955	0.0292	0.982956	-0.100636	0.71	0.001-554.359	0.919839
SETDB1-AD-7524	SETDB1	7524	AD	1.2	1.1	2	0.9944	0.4424	0.0964	0.836787	-0.993211	0.349	0.044-2.788	0.320607
CERS2-AT-7527	CERS2	7527	AT	12			1	0.1753	0.0273	0.116779	-0.706243	0.072	0-106.818	0.480037
CERS2-AT-7528	CERS2	7528	AT	11			1	0.1753	0.0273	0.883222	0.705808	13.871	0.009-20587.451	0.480307
CERS2-AA-7529	CERS2	7529	AA	4.1	3	4.2	1	0.0794	0.0159	0.982789	-0.358115	0.108	0-21382.238	0.720257
CERS2-AA-7530	CERS2	7530	AA	2.1	1	2.2	0.9831	0.6106	0.0887	0.148689	-1.41157	0.18	0.017-1.948	0.158076
FAM63A-AP-7531	FAM63A	7531	AP	2.1			0.8596	0.0857	0.0123	0.997007	-1.2599	0	0-127.968	0.207705
FAM63A-AA-7536	FAM63A	7536	AA	4.1:4.2:4.3	2.2	4.4	1	0.2931	0.0532	0.952025	-0.656884	0.278	0.006-12.632	0.511255
FAM63A-AA-7539	FAM63A	7539	AA	4.1	2.2	4.2	0.8596	0.451	0.1022	0.716235	-2.78178	0.064	0.009-0.444	0.00540613
PRUNE-ES-7542	PRUNE	7542	ES	8	7	9	0.9944	0.4211	0.0699	0.899419	-0.00404928	0.995	0.082-12.098	0.996769
PRUNE-ES-7543	PRUNE	7543	ES	04:05:06	3	7	1	0.3681	0.0522	0.972275	0.605522	3.579	0.058-221.815	0.544832
PRUNE-ES-7545	PRUNE	7545	ES	4	3	5	0.9831	0.5374	0.1209	0.856025	-1.21593	0.371	0.075-1.834	0.224011
PRUNE-ES-7547	PRUNE	7547	ES	03:04:05	1	6	1	0.1121	0.0169	0.996069	-0.139865	0.46	0-24193.26	0.888767
CDC42SE1-ES-7556	CDC42SE1	7556	ES	5	4	6	1	0.5612	0.1142	0.401112	0.368725	1.4	0.234-8.376	0.712333
GABPB2-AP-7557	GABPB2	7557	AP	1			0.9888	0.5918	0.1565	0.761406	-0.342093	0.803	0.228-2.826	0.732281
GABPB2-AP-7558	GABPB2	7558	AP	2.1			0.9888	0.5918	0.1565	0.238519	0.337174	1.242	0.353-4.372	0.735985
GABPB2-ES-7559	GABPB2	7559	ES	6	5	7	0.9494	0.7158	0.1345	0.69678	0.318761	1.284	0.276-5.983	0.749908
SEMA6C-AD-7562	SEMA6C	7562	AD	1.2	1.1	2	0.8427	0.8908	0.2824	0.679972	1.61501	1.889	0.873-4.086	0.106309
SCNM1-AP-7563	SCNM1	7563	AP	1			1	0.5913	0.1228	0.287432	-0.197385	0.852	0.175-4.16	0.843526
SCNM1-AP-7564	SCNM1	7564	AP	2.1			1	0.5913	0.1228	0.712567	0.197338	1.173	0.24-5.725	0.843563
SCNM1-AD-7565	SCNM1	7565	AD	2.2	2.1	3	1	0.4803	0.0898	0.255478	0.452764	1.67	0.181-15.378	0.650719
LYSMD1-AD-7566	LYSMD1	7566	AD	1.2	1.1	2	0.9775	0.5793	0.1613	0.902777	-0.0445193	0.969	0.242-3.882	0.96449
TMOD4-ES-7568	TMOD4	7568	ES	04:05:00	3.2	6	0.8371	0.3939	0.0809	0.972234	0.901667	3.462	0.233-51.491	0.367234
VPS72-AA-7571	VPS72	7571	AA	6.1	5	6.2	1	0.2865	0.0598	0.0970096	-1.69073	0.049	0.001-1.619	0.0908884
PIP5K1A-ES-7576	PIP5K1A	7576	ES	13	12	14	1	0.178	0.0317	0.972043	0.0401206	1.123	0.004-318.364	0.967997
PIP5K1A-ES-7577	PIP5K1A	7577	ES	13:14:00	12	15	1	0.113	0.0202	0.980251	0.955259	129.741	0.006-2809348.482	0.339447
PIP5K1A-ES-7579	PIP5K1A	7579	ES	10	9	11	1	0.1228	0.0191	0.990166	-0.671387	0.038	0-528.091	0.501974
PIP5K1A-ES-7580	PIP5K1A	7580	ES	3	2.2	4	1	0.697	0.1184	0.17976	-1.01988	0.377	0.058-2.459	0.307785
PIP5K1A-ES-7582	PIP5K1A	7582	ES	1.2:2.1	1.1	2.2	0.927	0.6467	0.1616	0.193715	-0.470703	0.723	0.187-2.796	0.637852
PIP5K1A-AA-7583	PIP5K1A	7583	AA	2.1	1.1	2.2	0.9101	0.6078	0.1276	0.289216	-0.589947	0.625	0.131-2.98	0.555226
PSMD4-AD-7584	PSMD4	7584	AD	7.2	7.1	8	1	0.2607	0.045	0.0758545	0.105308	1.258	0.018-90.178	0.916131
ZNF687-AA-7586	ZNF687	7586	AA	9.1	8	9.2	0.9775	0.2597	0.0557	0.0640541	-1.05536	0.135	0.003-5.576	0.291263
ZNF687-ES-7588	ZNF687	7588	ES	2	1	3	1	0.3447	0.0809	0.861439	-0.25962	0.727	0.065-8.102	0.795157
PI4KB-ES-7591	PI4KB	7591	ES	5	4	6	1	0.3598	0.075	0.187597	-0.164102	0.814	0.069-9.57	0.869651
PI4KB-ES-7592	PI4KB	7592	ES	3	2	4	0.9888	0.968	0.1485	0.580538	-0.723286	0.59	0.141-2.465	0.469504
PI4KB-ES-7593	PI4KB	7593	ES	2:3:4:5	1	6	0.9382	0.509	0.1066	0.961205	0.462916	1.581	0.228-10.977	0.643424
PI4KB-ES-7594	PI4KB	7594	ES	02:04:05	1	6	0.9551	0.3893	0.0713	0.973499	0.735393	3.008	0.16-56.64	0.4621
PI4KB-ES-7595	PI4KB	7595	ES	04:05:00	1	6	0.8652	0.7767	0.1278	0.95514	0.43318	1.442	0.275-7.559	0.664884
PI4KB-ES-7596	PI4KB	7596	ES	02:03:04	1	6	0.9944	0.1712	0.0269	0.990067	-0.317274	0.263	0-1010.55	0.751036
PI4KB-ES-7597	PI4KB	7597	ES	02:04:00	1	6	0.9775	0.1236	0.0163	0.994101	0.669597	115.916	0-127659457.337	0.503115
PI4KB-ES-7598	PI4KB	7598	ES	4	1	6	0.9551	0.2058	0.0334	0.988126	-0.0761342	0.784	0.001-412.722	0.939312
PI4KB-ES-7599	PI4KB	7599	ES	02:03:00	1	4	0.9888	0.8111	0.1732	0.605068	-2.16569	0.265	0.08-0.881	0.0303353
PI4KB-ES-7600	PI4KB	7600	ES	2	1	4	0.9719	1	0.1704	0.665524	-1.29679	0.47	0.151-1.471	0.194702
RFX5-AP-7601	RFX5	7601	AP	2			1	0.4219	0.0677	0.0829365	0.969422	4.145	0.234-73.448	0.332335
RFX5-AP-7602	RFX5	7602	AP	3			1	0.5033	0.1143	0.197916	-0.193209	0.844	0.151-4.723	0.846795
RFX5-AP-7603	RFX5	7603	AP	1			1	0.5796	0.1148	0.719148	-0.354967	0.736	0.135-3.999	0.722614
RFX5-AT-7606	RFX5	7606	AT	15			1	0.1085	0.0185	0.984094	-0.241328	0.26	0-14792.603	0.809301
RFX5-ES-7608	RFX5	7608	ES	9	8	11	1	0.1026	0.0183	0.991516	-0.295777	0.229	0-3951.733	0.767401
RFX5-ES-7609	RFX5	7609	ES	7	6.2	8	1	0.7654	0.1402	0.466089	-1.34369	0.341	0.071-1.638	0.179049
RFX5-AA-7610	RFX5	7610	AA	6.1	5.2	6.2	0.9944	0.1246	0.0168	0.992993	-2.06489	0	0-0.591	0.0389339
RFX5-AD-7611	RFX5	7611	AD	5.2	5.1	6.1	0.9888	0.1507	0.0239	0.985771	0.550514	9.196	0.003-24782.594	0.581967
RFX5-AD-7613	RFX5	7613	AD	4.2:4.3	4.1	5.1	0.9831	0.3825	0.0806	0.176424	-0.878522	0.322	0.026-4.029	0.379661
POGZ-AA-7630	POGZ	7630	AA	7.1	6	7.2	0.9888	0.3013	0.0463	0.931752	1.65286	35.517	0.515-2448.716	0.09836
POGZ-ES-7631	POGZ	7631	ES	5:6:7.1:7.2:8:9	4	10	1	0.0837	0.0104	0.997645	-0.268034	0.066	0-27523827.001	0.788673
POGZ-ES-7632	POGZ	7632	ES	5:6:7.2:8:9	4	10	0.9045	0.5603	0.0618	0.987105	0.201962	1.61	0.016-163.863	0.839946
POGZ-ES-7633	POGZ	7633	ES	04:05:00	3	6	1	0.0655	0.0116	0.994279	-0.359968	0.044	0-1029723.732	0.718871
POGZ-ES-7634	POGZ	7634	ES	3	2	4	1	0.3957	0.0516	0.902203	0.511286	3.164	0.038-261.613	0.609151
SNX27-AP-7642	SNX27	7642	AP	2.1			0.8483	0.8417	0.2227	0.343097	-1.06709	0.596	0.231-1.541	0.285929
SNX27-AP-7643	SNX27	7643	AP	1.1			0.8483	0.8417	0.2227	0.635201	0.994852	1.574	0.644-3.85	0.319808
SNX27-AA-7646	SNX27	7646	AA	12.1	11	12.2	1	0.5742	0.1187	0.514803	-0.575943	0.599	0.104-3.432	0.564654
SNX27-AD-7647	SNX27	7647	AD	1.2	1.1	2.2	0.8652	0.2122	0.0442	0.985223	-2.57379	0.002	0-0.239	0.0100591
MRPL9-ES-7650	MRPL9	7650	ES	5	4	6	1	0.2688	0.0497	0.911068	-0.090194	0.83	0.014-48.186	0.928133
OAZ3-AP-7651	OAZ3	7651	AP	1			1	0.6999	0.1527	0.305786	-0.0223365	0.985	0.261-3.712	0.98218
OAZ3-AP-7652	OAZ3	7652	AP	3			1	0.6999	0.1533	0.692297	-0.0782751	0.949	0.252-3.564	0.937609
TDRKH-AT-7660	TDRKH	7660	AT	16			0.9157	0.649	0.1089	0.145649	-1.01576	0.339	0.042-2.736	0.309744
TDRKH-AT-7661	TDRKH	7661	AT	17			0.9157	0.9268	0.1578	0.457558	0.103249	1.075	0.271-4.263	0.917766
TDRKH-AT-7662	TDRKH	7662	AT	15.3			0.9157	0.7853	0.1552	0.393604	0.56789	1.479	0.383-5.711	0.57011
THEM4-AT-7675	THEM4	7675	AT	2.2			1	0.4279	0.0857	0.276067	-0.259116	0.726	0.065-8.151	0.795546
THEM4-AT-7676	THEM4	7676	AT	7			1	0.4279	0.0857	0.723933	0.259116	1.377	0.123-15.448	0.795546
THEM4-ES-7677	THEM4	7677	ES	3	2.1	4	1	0.3544	0.0652	0.895839	-1.59003	0.083	0.004-1.784	0.111827
S100A10-AP-7678	S100A10	7678	AP	1			0.9101	0.4273	0.0615	0.970796	0.940172	8.246	0.101-670.357	0.347129
S100A8-AP-7703	S100A8	7703	AP	1			0.927	0.4784	0.0631	0.966791	1.49141	37.482	0.32-4386.148	0.135855
S100A13-AP-7731	S100A13	7731	AP	6			0.9438	0.3587	0.0672	0.0692255	0.392431	1.836	0.088-38.212	0.69474
S100A13-AP-7732	S100A13	7732	AP	1			0.9438	0.9319	0.1476	0.519243	0.801384	1.683	0.471-6.007	0.422909
S100A13-AP-7733	S100A13	7733	AP	4			0.9438	0.7934	0.1482	0.347799	-0.175037	0.896	0.261-3.078	0.861051
S100A13-AP-7734	S100A13	7734	AP	7			0.9438	0.3133	0.0617	0.061521	-1.50042	0.077	0.003-2.191	0.133505
S100A1-AA-7741	S100A1	7741	AA	4.1	3	4.2	0.8371	0.9349	0.2683	0.730588	-0.896134	0.694	0.312-1.542	0.370181
CHTOP-AP-7742	CHTOP	7742	AP	3.1			1	0.512	0.1053	0.381121	-0.418936	0.662	0.096-4.556	0.675263
CHTOP-AP-7743	CHTOP	7743	AP	1			1	0.512	0.1053	0.618879	0.418936	1.51	0.219-10.393	0.675263
CHTOP-AT-7746	CHTOP	7746	AT	5			1	0.3473	0.0635	0.716819	2.58199	100.371	3.035-3319	0.00982329
CHTOP-AT-7747	CHTOP	7747	AT	4.5			1	0.3473	0.0635	0.28318	-2.5819	0.01	0-0.33	0.00982578
CHTOP-AD-7748	CHTOP	7748	AD	4.3:4.4	4.2	5	1	0.795	0.1064	0.875293	-2.30654	0.151	0.03-0.753	0.0210805
CHTOP-ES-7749	CHTOP	7749	ES	4.4	4.2	5	0.9663	0.8275	0.1754	0.816012	-0.730015	0.656	0.211-2.036	0.465381
CHTOP-RI-7750	CHTOP	7750	RI	4.3	4.2	4.4	1	0.7259	0.14	0.624476	-1.42362	0.311	0.062-1.552	0.154558
CHTOP-AA-7751	CHTOP	7751	AA	4.1	3.2	4.2	0.9944	0.6534	0.1084	0.545095	-0.488273	0.633	0.101-3.959	0.625357
ILF2-AT-7754	ILF2	7754	AT	14			1	0.0841	0.0169	0.961088	1.87919	104962	0.608-18108091536.04	0.0602179
INTS3-AP-7756	INTS3	7756	AP	1.1			1	0.4996	0.0937	0.798938	0.696385	2.183	0.243-19.634	0.486188
INTS3-AP-7757	INTS3	7757	AP	7.1			1	0.4996	0.0937	0.201062	-0.69642	0.458	0.051-4.121	0.486166
INTS3-RI-7758	INTS3	7758	RI	27.2	27.1	27.3	1	0.4092	0.074	0.195838	-1.03773	0.249	0.018-3.441	0.299394
INTS3-RI-7759	INTS3	7759	RI	1.2	1.1	1.3	1	0.067	0.0157	0.991175	0.186378	3.294	0-915118.747	0.852148
SLC39A1-AP-7763	SLC39A1	7763	AP	1			1	0.3168	0.0589	0.105275	-0.228248	0.669	0.021-21.148	0.819454
SLC39A1-AP-7764	SLC39A1	7764	AP	3			1	0.5959	0.092	0.739398	-0.874056	0.38	0.043-3.329	0.382088
SLC39A1-AP-7765	SLC39A1	7765	AP	4.1			1	0.401	0.0708	0.155331	1.31133	6.34	0.401-100.226	0.189745
SLC39A1-ES-7766	SLC39A1	7766	ES	5	4.3	6	1	0.1522	0.0242	0.986471	0.0597697	1.273	0-3496.163	0.952339
CREB3L4-AP-7768	CREB3L4	7768	AP	1.1			0.9888	0.1959	0.0369	0.972526	-2.31736	0.004	0-0.425	0.0204842
CREB3L4-RI-7772	CREB3L4	7772	RI	6.2	6.1	6.3	0.9663	0.881	0.1513	0.422917	-0.332655	0.805	0.224-2.889	0.739395
CREB3L4-ES-7773	CREB3L4	7773	ES	4	3.2	5	0.9719	0.2101	0.0228	0.993418	0.680064	18.534	0.004-83611.13	0.496464
CREB3L4-AD-7774	CREB3L4	7774	AD	3.2	3.1	4	0.9213	0.5693	0.1167	0.757572	0.559888	1.635	0.292-9.141	0.575556
JTB-RI-7776	JTB	7776	RI	2.2	2.1	2.3	1	0.4573	0.0671	0.152053	-0.901486	0.235	0.01-5.47	0.36733
JTB-RI-7777	JTB	7777	RI	1.2	1.1	1.3	1	0.0469	0.0101	0.994196	0.597069	592.464	0-748715824792.378	0.550461
TPM3-AP-7785	TPM3	7785	AP	3.1			1	0.1338	0.0202	0.973339	1.87446	54929.7	0.608-4963870040.953	0.060867
TPM3-AT-7789	TPM3	7789	AT	15			1	0.2152	0.0396	0.899427	2.36914	493.222	2.918-83361.475	0.0178294
TPM3-AT-7790	TPM3	7790	AT	14			1	0.1404	0.0245	0.0611	-1.89235	0	0-1.322	0.0584439
TPM3-ES-7792	TPM3	7792	ES	12	11	15	1	0.2412	0.0353	0.0510961	1.73072	66.849	0.573-7796.963	0.0835009
C1orf43-AT-7798	C1orf43	7798	AT	6.2			1	0.2096	0.0406	0.129354	-1.33601	0.038	0-4.614	0.181547
C1orf43-AT-7799	C1orf43	7799	AT	7			1	0.2097	0.0406	0.870646	1.33601	26.422	0.217-3221.426	0.181547
C1orf43-ES-7800	C1orf43	7800	ES	4	3	5	1	0.1569	0.0303	0.916034	-0.572494	0.16	0-85.375	0.566988
C1orf43-ES-7808	C1orf43	7808	ES	2	1	3	1	0.5646	0.0694	0.823788	0.364769	1.853	0.067-51.01	0.715284
UBAP2L-AP-7810	UBAP2L	7810	AP	2			1	0.3167	0.0457	0.944599	-1.00564	0.081	0.001-10.797	0.314591
UBAP2L-AP-7811	UBAP2L	7811	AP	1			1	0.3167	0.0457	0.0554006	1.00564	12.27	0.093-1625.604	0.314591
UBAP2L-AT-7812	UBAP2L	7812	AT	30			1	0.165	0.0315	0.065236	0.277292	2.473	0.004-1488.81	0.781556
UBAP2L-AT-7813	UBAP2L	7813	AT	26			1	0.6625	0.0928	0.463651	0.165103	1.191	0.15-9.472	0.868863
UBAP2L-AT-7814	UBAP2L	7814	AT	29			1	0.608	0.0868	0.471116	-0.273066	0.734	0.08-6.771	0.784802
UBAP2L-AA-7815	UBAP2L	7815	AA	28.1	27	28.2	1	0.503	0.082	0.724711	-1.03905	0.298	0.03-2.922	0.298782
UBAP2L-AD-7816	UBAP2L	7816	AD	6.2	6.1	7	1	0.2865	0.0563	0.110253	-0.88042	0.217	0.007-6.498	0.378632
HAX1-AA-7826	HAX1	7826	AA	2.1	1	2.2	1	0.1258	0.022	0.983312	-0.230723	0.376	0-1529.006	0.81753
ATP8B2-AT-7831	ATP8B2	7831	AT	14.2			1	0.1513	0.0327	0.0521753	-1.69379	0.004	0-2.367	0.0903061
ATP8B2-AT-7832	ATP8B2	7832	AT	31			1	0.3474	0.0702	0.713513	2.81919	108.948	4.177-2841.451	0.00481443
ATP8B2-AT-7833	ATP8B2	7833	AT	16			1	0.3707	0.0744	0.234313	-1.80519	0.06	0.003-1.272	0.0710444
IL6R-ES-7834	IL6R	7834	ES	9	8	10	0.9944	0.1615	0.033	0.960954	1.07229	17.735	0.093-3400.062	0.283588
ADAR-AP-7837	ADAR	7837	AP	2			0.9944	0.6403	0.1204	0.712081	-0.668079	0.597	0.131-2.711	0.504083
ADAR-AP-7838	ADAR	7838	AP	1			0.9944	0.6403	0.1204	0.28802	0.655851	1.659	0.365-7.538	0.51192
PBXIP1-AT-7843	PBXIP1	7843	AT	9.2			1	0.3266	0.0629	0.145079	-0.0555501	0.917	0.043-19.346	0.9557
PBXIP1-AT-7844	PBXIP1	7844	AT	11			1	0.3266	0.0629	0.854921	0.0555501	1.09	0.052-22.996	0.9557
PBXIP1-AA-7846	PBXIP1	7846	AA	6.1	5.2	6.2	0.9831	0.446	0.0589	0.0563781	1.20206	7.774	0.274-220.23	0.229342
PYGO2-AP-7852	PYGO2	7852	AP	1			1	0.2387	0.047	0.0557579	1.4091	23.138	0.293-1828.131	0.158805
PYGO2-AP-7853	PYGO2	7853	AP	2			1	0.2387	0.047	0.94424	-1.40854	0.043	0.001-3.419	0.158972
SHC1-AP-7854	SHC1	7854	AP	1			1	0.7319	0.1194	0.648504	0.202291	1.187	0.226-6.223	0.839689
SHC1-AP-7855	SHC1	7855	AP	2.1			1	0.7319	0.1194	0.351496	-0.202291	0.843	0.161-4.42	0.839689
SHC1-AA-7856	SHC1	7856	AA	11.1	10	11.2	0.9831	0.6002	0.1122	0.619236	0.338529	1.371	0.22-8.536	0.734965
FLAD1-AT-7863	FLAD1	7863	AT	2.3			1	0.2003	0.0331	0.0687685	0.47245	4.472	0.009-2233.999	0.636606
FLAD1-AT-7864	FLAD1	7864	AT	4.4			1	0.4472	0.0887	0.59198	-1.86812	0.105	0.01-1.117	0.0617447
FLAD1-AT-7865	FLAD1	7865	AT	6.3			1	0.4896	0.0858	0.339262	1.73724	8.249	0.763-89.184	0.082344
FLAD1-RI-7866	FLAD1	7866	RI	6.2	6.1	6.3	0.9213	0.4375	0.0875	0.12546	-0.345234	0.671	0.07-6.461	0.729919
FLAD1-RI-7867	FLAD1	7867	RI	4.2	4.1	4.3	1	0.6794	0.1283	0.399275	0.425615	1.377	0.316-6.001	0.670389
FLAD1-ES-7868	FLAD1	7868	ES	3	2.2	4.1	1	0.5077	0.0859	0.791659	-0.799002	0.406	0.044-3.706	0.424289
FLAD1-AA-7869	FLAD1	7869	AA	2.1	1.3	2.2	1	0.6531	0.1075	0.323512	-0.374886	0.693	0.102-4.719	0.707745
FLAD1-RI-7874	FLAD1	7874	RI	1.2	1.1	1.3	1	0.7239	0.1169	0.309087	-0.270286	0.78	0.128-4.735	0.78694
ZBTB7B-AP-7875	ZBTB7B	7875	AP	6.1			0.764	0.9766	0.177	0.393503	-1.29746	0.379	0.088-1.64	0.194472
ZBTB7B-AP-7876	ZBTB7B	7876	AP	1			0.764	0.9025	0.1828	0.399853	1.40201	2.648	0.679-10.329	0.160914
ZBTB7B-AP-7877	ZBTB7B	7877	AP	2.1			0.764	0.7833	0.1594	0.163485	0.41339	1.408	0.278-7.135	0.679321
ZBTB7B-ES-7878	ZBTB7B	7878	ES	5	2.2	6.2	0.7809	1	0.2052	0.347814	-0.911844	0.604	0.205-1.784	0.361851
ZBTB7B-ES-7879	ZBTB7B	7879	ES	03:04:00	2.2	6.2	0.8202	1	0.1939	0.3671	-0.537988	0.737	0.243-2.239	0.590585
ADAM15-AT-7892	ADAM15	7892	AT	16.2			1	0.5105	0.0834	0.16957	-2.07469	0.069	0.005-0.862	0.0380151
ADAM15-AT-7893	ADAM15	7893	AT	24			1	0.5105	0.0834	0.83043	2.07478	14.595	1.16-183.645	0.0380073
ADAM15-AD-7894	ADAM15	7894	AD	22.2	22.1	23	0.9607	0.7566	0.1454	0.77213	-0.481891	0.711	0.178-2.841	0.629883
ADAM15-ES-7895	ADAM15	7895	ES	22.1:22.2	21.2	23	0.9663	1	0.1542	0.503641	0.0489563	1.031	0.303-3.509	0.960954
ADAM15-ES-7896	ADAM15	7896	ES	22.1	21.2	23	0.8202	0.8847	0.1645	0.281111	0.6329	1.517	0.418-5.508	0.526799
ADAM15-ES-7898	ADAM15	7898	ES	21.2	20	22.1	0.7809	0.6444	0.1474	0.758447	-0.0123964	0.991	0.242-4.058	0.990109
ADAM15-AA-7899	ADAM15	7899	AA	21.1	20	21.2	0.9326	0.5356	0.103	0.459435	0.362367	1.431	0.206-9.924	0.717078
ADAM15-ES-7900	ADAM15	7900	ES	21.1:21.2:22.1:22.2	20	23	0.9551	1	0.187	0.380125	-1.13843	0.542	0.189-1.556	0.254942
ADAM15-ES-7901	ADAM15	7901	ES	21.2:22.1:22.2	20	23	0.9663	1	0.1919	0.413354	-1.12961	0.528	0.174-1.6	0.258639
ADAM15-ES-7902	ADAM15	7902	ES	22.1:22.2	20	23	0.8258	0.6505	0.1348	0.207468	-1.6588	0.234	0.042-1.301	0.0971555
ADAM15-ES-7903	ADAM15	7903	ES	21.1:21.2:22.1	20	23	0.7753	0.8013	0.1578	0.205088	-0.620442	0.639	0.156-2.626	0.534967
ADAM15-ES-7904	ADAM15	7904	ES	21.2:22.1	20	23	0.8202	0.8077	0.1603	0.22004	-0.239596	0.848	0.219-3.277	0.810644
ADAM15-ES-7906	ADAM15	7906	ES	21.1:21.2	20	23	0.9213	1	0.1415	0.460624	-0.662294	0.616	0.147-2.583	0.507783
ADAM15-ES-7907	ADAM15	7907	ES	21.2	20	23	0.9326	0.8347	0.1461	0.506772	-1.07146	0.422	0.087-2.043	0.283962
ADAM15-ES-7908	ADAM15	7908	ES	00:20:21.100000	19	21.2	0.9382	0.1841	0.0286	0.991107	-1.61002	0.003	0-3.522	0.107395
ADAM15-ES-7909	ADAM15	7909	ES	20	19	21.2	0.9438	0.1813	0.0255	0.992207	-0.954321	0.026	0-46.297	0.339921
ADAM15-ES-7910	ADAM15	7910	ES	20:21.1:21.2:22.1:22.2	19	23	0.9213	1	0.2761	0.837261	-0.0155949	0.994	0.481-2.056	0.987558
ADAM15-ES-7911	ADAM15	7911	ES	20:21.2:22.1:22.2	19	23	0.9326	1	0.2505	0.846983	0.0678313	1.029	0.453-2.337	0.94592
ADAM15-ES-7918	ADAM15	7918	ES	20:21.1:21.2	19	23	0.9382	0.8837	0.2236	0.866936	-0.0515353	0.976	0.395-2.414	0.958899
ADAM15-ES-7919	ADAM15	7919	ES	00:20:21.200000	19	23	0.9382	0.8818	0.1935	0.882921	-0.118984	0.935	0.311-2.815	0.905288
ADAM15-ES-7921	ADAM15	7921	ES	20	19	23	0.9101	0.6174	0.1724	0.898365	0.246478	1.179	0.318-4.364	0.805312
ADAM15-ES-7930	ADAM15	7930	ES	4	3.2	5.1	0.9944	0.1218	0.0195	0.98507	0.159047	2.105	0-20277.397	0.873632
ADAM15-AA-7931	ADAM15	7931	AA	3.1	1	3.2	0.8371	0.3763	0.071	0.0912034	-1.67834	0.054	0.002-1.634	0.0932809
EFNA4-AA-7933	EFNA4	7933	AA	4.1	3	4.2	0.7921	0.2698	0.0226	0.998209	-0.421302	0.204	0-332.446	0.673534
EFNA4-AA-7934	EFNA4	7934	AA	4.1:4.2	3	4.3	0.8202	0.4448	0.1091	0.932099	-1.26318	0.293	0.044-1.969	0.206525
SLC50A1-AP-7940	SLC50A1	7940	AP	1			1	0.813	0.1623	0.331049	-0.626423	0.678	0.201-2.29	0.531037
SLC50A1-AP-7941	SLC50A1	7941	AP	2			1	0.813	0.1623	0.668951	0.626413	1.476	0.437-4.987	0.531044
SLC50A1-ES-7942	SLC50A1	7942	ES	5	4	6	1	0.2116	0.0444	0.952734	0.1383	1.342	0.021-86.631	0.890004
SLC50A1-ES-7944	SLC50A1	7944	ES	4	3	5	1	0.5163	0.0888	0.794768	-1.03554	0.294	0.029-2.978	0.300416
DPM3-AP-7945	DPM3	7945	AP	2.1			1	0.4043	0.0672	0.0670747	0.571352	2.987	0.07-127.433	0.567761
DPM3-AP-7946	DPM3	7946	AP	1			1	0.4043	0.0672	0.932926	-0.571616	0.335	0.008-14.279	0.567582
DPM3-AA-7947	DPM3	7947	AA	2.2	1	2.3	0.9944	0.4305	0.0762	0.203985	0.340357	1.561	0.12-20.292	0.733587
TRIM46-AT-7951	TRIM46	7951	AT	11			1	0.5862	0.1033	0.554592	-1.45311	0.206	0.024-1.736	0.146193
TRIM46-AT-7952	TRIM46	7952	AT	12.2			1	0.2244	0.0443	0.222089	-0.125952	0.749	0.008-67.291	0.89977
TRIM46-AT-7953	TRIM46	7953	AT	13			1	0.5239	0.1136	0.223318	1.40233	3.955	0.579-27.022	0.160816
MUC1-ES-7963	MUC1	7963	ES	5	4.3	6.1	0.7921	0.3836	0.0583	0.97835	0.315335	1.685	0.066-43.202	0.752507
MUC1-ES-7976	MUC1	7976	ES	2.3:3.1:3.2:3.3:3.4:4.1:4.2:4.3:5:6.1	2.2	6.2	0.9045	0.134	0.0117	0.998726	0.706797	223476	0-1.52323583871564E+20	0.479693
MUC1-ES-8006	MUC1	8006	ES	2.3:3.1:3.2:3.3:3.4:4.1:4.2	2.2	4.3	0.8989	0.1094	0.0117	0.998452	0.00494921	6.3772e+126	#VALUE!	0.996051
MUC1-ES-8015	MUC1	8015	ES	2.3:3.1:3.2:3.3	2.2	3.4	0.9494	0.1564	0.0174	0.993793	0.140239	1.498	0.005-426.501	0.888471
MUC1-ES-8018	MUC1	8018	ES	2.3:3.1	2.2	3.2	0.9326	0.5029	0.0801	0.974105	-1.1232	0.268	0.027-2.664	0.261351
MUC1-ES-8019	MUC1	8019	ES	2.3:3.1:3.2	2.2	3.3	0.9438	0.653	0.073	0.974512	-3.22766	0.019	0.002-0.211	0.00124809
THBS3-AA-8026	THBS3	8026	AA	17.1	16	17.2	0.9719	0.717	0.1185	0.178773	-1.30014	0.321	0.058-1.781	0.193552
THBS3-ES-8027	THBS3	8027	ES	14	13	15	1	0.174	0.0302	0.981816	1.01293	24.969	0.049-12627.675	0.311096
THBS3-ES-8028	THBS3	8028	ES	12	11	13	0.9888	0.1362	0.0201	0.993748	0.750685	49.934	0.002-1357541.968	0.452842
THBS3-AA-8029	THBS3	8029	AA	10.1	9	10.2	0.8876	0.9181	0.1535	0.45915	-1.0938	0.465	0.118-1.834	0.274041
THBS3-ES-8031	THBS3	8031	ES	6	5	7.1	0.9551	0.1368	0.0279	0.986919	1.41354	312.973	0.108-902972.557	0.157496
THBS3-ES-8032	THBS3	8032	ES	4	3	5	0.9607	0.414	0.0959	0.911246	-1.95611	0.17	0.029-1.003	0.0504521
THBS3-ES-8034	THBS3	8034	ES	03:04:00	2.1	5	0.9719	0.1349	0.0201	0.994988	-0.264363	0.28	0-3531.737	0.791501
MTX1-ES-8038	MTX1	8038	ES	4	3	5	1	0.2104	0.0425	0.94065	-0.578307	0.253	0.002-26.727	0.563057
GBA-AP-8040	GBA	8040	AP	2.1			1	0.2898	0.0617	0.889552	-1.08806	0.183	0.009-3.895	0.27657
GBA-AP-8041	GBA	8041	AP	1			1	0.2898	0.0617	0.110448	1.08839	5.46	0.257-116.043	0.276422
GBA-ES-8042	GBA	8042	ES	5	4	6	1	0.1565	0.0212	0.98111	1.46901	2012.3	0.079-51464934.734	0.141831
FAM189B-ES-8047	FAM189B	8047	ES	6.2:7:8:9	5	10	0.9944	0.1955	0.0343	0.985757	-1.39805	0.019	0-4.902	0.162097
FAM189B-ES-8049	FAM189B	8049	ES	2	1	3	0.9326	0.1684	0.0291	0.988659	0.0308769	1.107	0.002-700.186	0.975368
FAM189B-ES-8050	FAM189B	8050	ES	02:03:04	1	5	1	0.6273	0.1061	0.788019	1.82596	5.497	0.882-34.242	0.0678565
SCAMP3-ES-8052	SCAMP3	8052	ES	2	1	3	1	0.3351	0.065	0.872299	1.98365	27.529	1.04-728.453	0.0472945
CLK2-AP-8054	CLK2	8054	AP	2			1	0.191	0.0437	0.959776	-1.14891	0.077	0.001-6.125	0.250595
CLK2-AA-8055	CLK2	8055	AA	5.1	4.2	5.2	0.8596	0.7833	0.1357	0.687599	0.684268	1.656	0.391-7.02	0.493806
CLK2-AA-8056	CLK2	8056	AA	4.1	3	4.2	0.9888	0.5879	0.0938	0.714806	0.0855499	1.095	0.137-8.776	0.931824
FDPS-ES-8069	FDPS	8069	ES	2	1.1	3.1	0.9775	0.3198	0.079	0.102826	-0.283872	0.705	0.063-7.861	0.776509
FDPS-ES-8072	FDPS	8072	ES	00:02:03.100000	1.1	3.2	0.9944	0.379	0.0793	0.0959918	0.390347	1.662	0.13-21.306	0.69628
FDPS-AA-8074	FDPS	8074	AA	3.1	1.1	3.2	0.9888	0.6984	0.1134	0.530149	1.05548	2.549	0.449-14.484	0.291207
RUSC1-AP-8077	RUSC1	8077	AP	1			0.9382	0.6972	0.1894	0.2507	-0.0244842	0.986	0.319-3.049	0.980466
RUSC1-AP-8078	RUSC1	8078	AP	3.1			0.9382	0.6972	0.1894	0.750695	-0.10807	0.94	0.306-2.888	0.91394
RUSC1-AA-8079	RUSC1	8079	AA	8.1	7	8.2	1	0.229	0.0491	0.950585	-1.57739	0.06	0.002-1.976	0.114705
RUSC1-RI-8080	RUSC1	8080	RI	3.3	3.2	3.4	0.8202	0.7522	0.1671	0.848023	0.136734	1.09	0.318-3.74	0.891241
RUSC1-RI-8081	RUSC1	8081	RI	3.2:3.3	3.1	3.4	0.8764	0.7188	0.1974	0.742704	0.265205	1.147	0.416-3.164	0.790852
ASH1L-AP-8083	ASH1L	8083	AP	1			1	0.9702	0.2149	0.523084	-1.39652	0.5	0.189-1.323	0.162559
ASH1L-AP-8084	ASH1L	8084	AP	2.1			1	0.9702	0.2149	0.476916	1.39652	2	0.756-5.291	0.162559
ASH1L-AA-8087	ASH1L	8087	AA	10.1	9	10.2	0.9551	0.3403	0.0608	0.0663544	-1.15594	0.136	0.005-4.006	0.247704
ASH1L-ES-8088	ASH1L	8088	ES	4	3	5	1	0.6788	0.1224	0.520253	0.992825	2.38	0.43-13.189	0.320795
MSTO1-AT-8089	MSTO1	8089	AT	14			1	0.3209	0.0523	0.572746	0.230702	1.6	0.03-86.786	0.817546
MSTO1-AT-8090	MSTO1	8090	AT	18.3			1	0.3209	0.0523	0.427253	-0.230751	0.625	0.012-33.899	0.817508
MSTO1-RI-8091	MSTO1	8091	RI	18.2	18.1	18.3	1	0.6171	0.1202	0.758285	0.634287	1.745	0.313-9.738	0.525894
MSTO1-AD-8092	MSTO1	8092	AD	13.2	13.1	14	0.9607	0.4184	0.0879	0.898599	-1.64632	0.132	0.012-1.471	0.0996981
MSTO1-ES-8093	MSTO1	8093	ES	4.2:5	4.1	6	1	0.2044	0.0412	0.968354	1.92625	159.855	0.915-27927.102	0.0540734
MSTO1-ES-8094	MSTO1	8094	ES	4.1:4.2	3	5	0.9888	0.1244	0.016	0.994511	-2.5463	0.002	0-0.237	0.010887
YY1AP1-AP-8095	YY1AP1	8095	AP	3.1			1	0.7158	0.1181	0.384756	-0.840941	0.502	0.101-2.502	0.400381
YY1AP1-AP-8098	YY1AP1	8098	AP	2			1	0.7158	0.1187	0.571443	0.131067	1.112	0.227-5.46	0.895723
YY1AP1-RI-8101	YY1AP1	8101	RI	13.2	13.1	13.3	1	0.4612	0.0918	0.320993	-3.70161	0.01	0.001-0.113	0.000214232
YY1AP1-AA-8104	YY1AP1	8104	AA	12.1	11	12.2	1	0.3785	0.0728	0.600856	-0.26031	0.71	0.054-9.331	0.794625
YY1AP1-ES-8105	YY1AP1	8105	ES	11	10.2	12.1	1	0.0956	0.0212	0.981926	1.42358	1368.5	0.066-28456346.669	0.154568
YY1AP1-AA-8106	YY1AP1	8106	AA	10.1	9	10.2	1	0.1357	0.0297	0.959305	1.05028	36.493	0.044-30027.546	0.293591
YY1AP1-ES-8107	YY1AP1	8107	ES	9	8	10.1	1	0.1183	0.0157	0.982519	-0.342293	0.095	0-67913.273	0.73213
YY1AP1-ES-8108	YY1AP1	8108	ES	7	6	8	1	0.3078	0.0496	0.106289	-1.94224	0.017	0-1.038	0.0521084
YY1AP1-ES-8109	YY1AP1	8109	ES	5	4.1	6	1	0.4294	0.0765	0.105018	-0.178431	0.8	0.069-9.311	0.858385
YY1AP1-AD-8110	YY1AP1	8110	AD	4.2	4.1	6	1	0.5482	0.1017	0.22352	-1.30566	0.259	0.034-1.968	0.19167
YY1AP1-ES-8112	YY1AP1	8112	ES	4.1:4.2	3.2	6	0.9663	0.4683	0.1051	0.885936	-1.17055	0.322	0.048-2.148	0.241779
YY1AP1-ES-8113	YY1AP1	8113	ES	4.1	3.2	6	1	0.1554	0.0355	0.962977	-0.6001	0.196	0.001-40.384	0.54844
YY1AP1-ES-8114	YY1AP1	8114	ES	3.2	2	4.1	0.9888	0.5329	0.0935	0.902467	-0.0183255	0.98	0.116-8.278	0.985379
DAP3-AP-8116	DAP3	8116	AP	2.1			1	0.6519	0.1272	0.250137	0.0890526	1.069	0.245-4.676	0.92904
DAP3-AP-8117	DAP3	8117	AP	1			1	0.6519	0.1272	0.749864	-0.0890632	0.935	0.214-4.089	0.929032
DAP3-AT-8118	DAP3	8118	AT	5.2			1	0.2484	0.0484	0.103546	-0.811224	0.179	0.003-11.468	0.417237
DAP3-AT-8119	DAP3	8119	AT	14			1	0.2484	0.0484	0.896453	0.811224	5.6	0.087-359.642	0.417237
DAP3-ES-8121	DAP3	8121	ES	5.1	4	6	1	0.1411	0.0228	0.965378	-0.152316	0.505	0-3331.067	0.878938
DAP3-ES-8122	DAP3	8122	ES	4	3	5.1	1	0.1115	0.023	0.962615	1.12079	157.108	0.023-1088298.769	0.262375
DAP3-AD-8123	DAP3	8123	AD	2.3	2.2	3	1	0.647	0.1242	0.50645	1.4948	3.513	0.676-18.245	0.134967
GON4L-AP-8124	GON4L	8124	AP	1			0.927	0.8366	0.1354	0.151648	0.943218	1.985	0.477-8.254	0.345569
GON4L-AP-8125	GON4L	8125	AP	2			0.927	0.8366	0.1354	0.84852	-0.867149	0.533	0.128-2.211	0.38586
GON4L-AT-8126	GON4L	8126	AT	33			1	0.3618	0.0745	0.733531	1.58277	9.995	0.578-172.921	0.113474
GON4L-AT-8127	GON4L	8127	AT	22.2			1	0.3618	0.0745	0.266469	-1.58277	0.1	0.006-1.731	0.113474
SYT11-ES-8129	SYT11	8129	ES	2	1	3	1	0.1959	0.0217	0.994657	-1.26111	0.006	0-16.754	0.20727
RIT1-AP-8130	RIT1	8130	AP	1			0.9719	0.4143	0.0686	0.968371	-0.3557	0.622	0.045-8.53	0.722065
RIT1-ES-8133	RIT1	8133	ES	3	1	4	0.9831	0.5239	0.085	0.936995	0.854607	2.878	0.255-32.513	0.392769
KIAA0907-RI-8136	KIAA0907	8136	RI	13.2	13.1	13.3	1	0.4541	0.0901	0.777438	0.478821	1.85	0.149-22.931	0.632066
KIAA0907-AA-8137	KIAA0907	8137	AA	10.1	9	10.2	1	0.3214	0.0753	0.849079	-0.411881	0.558	0.035-8.987	0.680426
ARHGEF2-AP-8138	ARHGEF2	8138	AP	6			1	0.2751	0.0517	0.888537	-0.743359	0.227	0.005-11.308	0.457264
ARHGEF2-AP-8140	ARHGEF2	8140	AP	7			1	0.2264	0.041	0.0699444	-0.2818	0.504	0.004-59.456	0.778097
ARHGEF2-AA-8142	ARHGEF2	8142	AA	14.1	13	14.2	1	0.4135	0.0699	0.566563	-0.160765	0.796	0.049-12.931	0.872278
ARHGEF2-ES-8143	ARHGEF2	8143	ES	12	11	13	0.9888	0.5069	0.0721	0.881131	0.608788	2.484	0.133-46.467	0.542665
SSR2-ES-8154	SSR2	8154	ES	4.2:4.3:7	4.1	8	0.8258	0.1634	0.0247	0.996351	-0.341038	0.106	0-42187.036	0.733075
SSR2-ES-8160	SSR2	8160	ES	3:4.1:5	2	7	0.7865	0.7144	0.1347	0.929357	0.0625758	1.059	0.176-6.377	0.950104
SSR2-ES-8163	SSR2	8163	ES	4.1:4.2:4.3	2	7	0.8202	0.3441	0.0889	0.95445	1.4608	6.902	0.517-92.167	0.14407
LAMTOR2-ES-8170	LAMTOR2	8170	ES	3	2	4.2	1	0.1165	0.0206	0.988154	0.352442	5.155	0.001-47095.824	0.724507
LMNA-AT-8178	LMNA	8178	AT	19.3			0.9607	0.7531	0.1315	0.636462	0.411743	1.369	0.307-6.101	0.680528
LMNA-AT-8179	LMNA	8179	AT	17.2			0.9607	0.7531	0.1315	0.361888	-0.381707	0.748	0.169-3.321	0.702679
LMNA-RI-8182	LMNA	8182	RI	19.2	19.1	19.3	0.9831	0.0261	0.0036	0.996957	-0.278913	0.479	0.003-84.581	0.780311
LMNA-AD-8183	LMNA	8183	AD	18.2	18.1	19.1	0.8539	0.3048	0.0373	0.986314	1.32727	56.274	0.146-21625.609	0.184419
LMNA-ES-8184	LMNA	8184	ES	17.1	16	18.1	0.8483	0.0974	0.0141	0.996296	-0.132201	0.429	0-121059.167	0.894825
SEMA4A-ES-8191	SEMA4A	8191	ES	6	5	7	0.9719	0.1635	0.0295	0.972286	-0.827931	0.055	0-53.281	0.407709
SLC25A44-RI-8193	SLC25A44	8193	RI	2.2	2.1	2.3	1	0.0933	0.0192	0.991298	-0.176133	0.353	0-37977.213	0.860189
PMF1-AT-8194	PMF1	8194	AT	12			1	0.3595	0.0619	0.0654326	-0.676089	0.269	0.006-12.099	0.498984
PMF1-AT-8195	PMF1	8195	AT	9			1	0.3595	0.0619	0.934568	0.676219	3.718	0.083-167.198	0.498902
PMF1-ES-8197	PMF1	8197	ES	8.1:8.2	7	10	0.7528	0.4884	0.0681	0.977198	-0.204331	0.701	0.023-21.103	0.838095
PMF1-AA-8199	PMF1	8199	AA	8.1	7	8.2	1	0.1968	0.0385	0.971996	0.176427	1.645	0.007-414.698	0.859959
PMF1-ES-8202	PMF1	8202	ES	02:03:04	1	5	0.9831	0.9465	0.151	0.916273	-1.2186	0.49	0.156-1.543	0.222998
PMF1-ES-8203	PMF1	8203	ES	2:3:4:5	1	6	0.9944	0.785	0.1718	0.198712	-0.483551	0.74	0.219-2.503	0.628705
TMEM79-AD-8219	TMEM79	8219	AD	3.2	3.1	4	0.9607	0.4384	0.0857	0.967226	0.401029	1.568	0.174-14.117	0.688399
C1orf85-AT-8221	C1orf85	8221	AT	6.3			1	0.2932	0.0614	0.144902	1.39628	11.193	0.377-332.176	0.16263
C1orf85-AT-8222	C1orf85	8222	AT	7			1	0.2932	0.0614	0.855098	-1.39628	0.089	0.003-2.651	0.16263
C1orf85-AA-8225	C1orf85	8225	AA	5.1	4	5.2	0.8708	0.6706	0.0973	0.166298	-1.46059	0.154	0.012-1.896	0.144127
C1orf85-ES-8228	C1orf85	8228	ES	3.1:3.2:4:5.2:6.1	2.1	6.2	0.9888	0	0	0.997732	-0.412547	0.357	0.003-47.624	0.679939
C1orf85-ES-8233	C1orf85	8233	ES	2.1	1	3.1	0.9888	0.3784	0.0752	0.908751	1.42497	6.489	0.496-84.986	0.154166
CCT3-ES-8239	CCT3	8239	ES	3	1	4	1	0.6796	0.1296	0.431801	-1.6971	0.234	0.044-1.253	0.0896772
CCT3-ES-8240	CCT3	8240	ES	2	1	4	1	0.622	0.0731	0.0884713	-1.08193	0.21	0.012-3.546	0.279283
TSACC-AP-8241	TSACC	8241	AP	1			0.7753	0.9406	0.1207	0.948935	-1.10143	0.339	0.049-2.324	0.27071
MEF2D-AP-8271	MEF2D	8271	AP	1			1	0.2546	0.056	0.90754	0.9346	5.09	0.168-154.427	0.349994
MEF2D-AP-8272	MEF2D	8272	AP	2			1	0.2546	0.056	0.0924584	-0.93476	0.196	0.006-5.96	0.349912
MEF2D-ES-8273	MEF2D	8273	ES	10:11:00	9	12	0.7753	1	0.2105	0.742474	-0.0438179	0.976	0.331-2.882	0.96505
MEF2D-ES-8274	MEF2D	8274	ES	11	9	12	1	0.2976	0.0315	0.977317	0.753873	25.457	0.006-115000.662	0.450926
MEF2D-ES-8275	MEF2D	8275	ES	10	9	11	0.9944	0.1736	0.0373	0.0556131	-1.70529	0.009	0-2.015	0.0881404
MEF2D-ME-8277	MEF2D	8277	ME	5|6	4	7	1	0.2281	0.0438	0.93418	2.04679	160.363	1.24-20733.307	0.0406787
MEF2D-ES-8279	MEF2D	8279	ES	6	4	7	0.8483	0.5523	0.1344	0.884927	-1.32676	0.374	0.087-1.599	0.184587
MEF2D-ES-8280	MEF2D	8280	ES	5	4	7	1	0.2055	0.0201	0.989578	0.17105	2.287	0-29976.834	0.864185
IQGAP3-RI-8282	IQGAP3	8282	RI	38.2	38.1	38.3	1	0.1352	0.0296	0.986754	-1.43693	0.007	0-5.961	0.150737
APOA1BP-AT-8286	APOA1BP	8286	AT	5.3			1	0.1869	0.0406	0.0830837	-1.40922	0.035	0-3.696	0.158769
APOA1BP-AT-8287	APOA1BP	8287	AT	6			1	0.1869	0.0406	0.916917	1.40932	28.363	0.271-2972.433	0.158742
GPATCH4-RI-8292	GPATCH4	8292	RI	5.2	5.1	5.3	0.9101	0.1977	0.0325	0.991735	0.429836	4.792	0.004-6074.749	0.667315
GPATCH4-AD-8295	GPATCH4	8295	AD	5.2:5.3:5.4	5.1	6	1	1	0.1284	0.283376	-0.738198	0.549	0.112-2.694	0.460394
GPATCH4-ES-8298	GPATCH4	8298	ES	3	2.2	4	0.9944	0.2415	0.039	0.971684	1.58888	102.074	0.339-30691.251	0.112087
GPATCH4-AA-8299	GPATCH4	8299	AA	2.1	1	2.2	0.9775	0.294	0.0339	0.985966	0.220089	1.806	0.009-348.367	0.825802
ISG20L2-RI-8306	ISG20L2	8306	RI	1.2	1.1	1.3	1	0.4865	0.1024	0.619153	-0.479109	0.626	0.092-4.248	0.631861
RRNAD1-ES-8311	RRNAD1	8311	ES	5	4	6	0.9944	0.6227	0.1247	0.812484	-0.22886	0.832	0.171-4.037	0.818978
RRNAD1-ES-8312	RRNAD1	8312	ES	3	2.3	4	0.9775	0.1802	0.034	0.985581	0.31992	1.968	0.031-124.517	0.749029
RRNAD1-RI-8313	RRNAD1	8313	RI	2.2	2.1	2.3	0.9775	0.64	0.1384	0.700001	-1.3551	0.383	0.096-1.534	0.175387
RRNAD1-AA-8314	RRNAD1	8314	AA	2.1:2.2	1	2.3	0.9831	0.2191	0.0223	0.995127	-1.47877	0.004	0-5.929	0.139203
RRNAD1-ES-8315	RRNAD1	8315	ES	2.1	1	2.3	0.8539	0.1766	0.0322	0.992797	-1.32528	0.022	0-6.199	0.185079
MRPL24-AD-8316	MRPL24	8316	AD	1.2	1.1	2	1	0.7179	0.1014	0.378403	1.60962	5.592	0.688-45.49	0.107482
HDGF-AP-8317	HDGF	8317	AP	1.1			1	0.1792	0.032	0.0515949	-0.714902	0.094	0-61.545	0.474669
HDGF-AP-8318	HDGF	8318	AP	2			1	0.1792	0.0334	0.946824	0.48229	4.504	0.01-2040.236	0.6296
PRCC-ES-8324	PRCC	8324	ES	4	3	5	1	0.1007	0.0222	0.983362	1.49504	1228.59	0.109-13789596.606	0.134905
ARHGEF11-AP-8336	ARHGEF11	8336	AP	1			0.8596	0.8209	0.1035	0.89381	0.371183	1.562	0.148-16.463	0.710501
ARHGEF11-AP-8337	ARHGEF11	8337	AP	23			0.8596	0.8209	0.1035	0.110921	-0.493722	0.545	0.049-6.073	0.621503
ETV3-AT-8340	ETV3	8340	AT	5			1	0.6109	0.1351	0.561676	0.538154	1.547	0.316-7.583	0.590471
ETV3-AT-8341	ETV3	8341	AT	4.2			1	0.6109	0.1351	0.438323	-0.538048	0.646	0.132-3.168	0.590544
FCRL5-AT-8342	FCRL5	8342	AT	5			0.9775	0.5918	0.097	0.052391	-1.29229	0.225	0.024-2.159	0.196258
FCRL5-AT-8343	FCRL5	8343	AT	10.2			0.9775	0.6633	0.105	0.275249	-0.260814	0.769	0.107-5.541	0.794236
FCRL5-AT-8344	FCRL5	8344	AT	12.2			0.9775	0.7663	0.1347	0.264724	-1.09167	0.445	0.104-1.906	0.274978
FCRL5-AT-8345	FCRL5	8345	AT	19			0.9775	1	0.1511	0.406829	2.14785	4.262	1.135-15.999	0.0317258
FCRL3-RI-8348	FCRL3	8348	RI	15.3	15.2	15.4	0.9944	0.6546	0.1203	0.935826	0.544826	1.708	0.249-11.709	0.585873
FCRL2-AT-8355	FCRL2	8355	AT	12			0.9045	0.752	0.1372	0.891533	2.29418	8.017	1.354-47.462	0.0217802
FCRL2-AT-8356	FCRL2	8356	AT	7.2			0.9045	0.752	0.1372	0.10707	-2.44048	0.106	0.017-0.643	0.0146678
PYHIN1-AT-8389	PYHIN1	8389	AT	5			1	0.2723	0.0538	0.928598	-0.623344	0.303	0.007-12.982	0.533058
PYHIN1-AT-8390	PYHIN1	8390	AT	10			1	0.2723	0.0538	0.0714017	0.623344	3.305	0.077-141.831	0.533058
IFI16-ES-8395	IFI16	8395	ES	9	8	10	1	0.636	0.0868	0.57338	-0.478386	0.544	0.045-6.589	0.632375
IFI16-ES-8397	IFI16	8397	ES	08:09:00	7	10	1	0.6825	0.0889	0.803198	-0.0346681	0.954	0.068-13.368	0.972344
IFI16-ES-8398	IFI16	8398	ES	9	7	10	0.9944	0.4673	0.0842	0.76548	0.605007	2.118	0.186-24.095	0.545174
IFI16-ES-8399	IFI16	8399	ES	8	7	10	1	0.3296	0.0689	0.802134	0.0161159	1.025	0.049-21.302	0.987142
IFI16-ES-8400	IFI16	8400	ES	8	7	9	1	0.7574	0.0884	0.574891	-0.333423	0.65	0.052-8.165	0.738815
FCER1A-AA-8408	FCER1A	8408	AA	4.1	3	4.2	0.8315	0.09	0.0112	0.997608	0.160076	5.734	0-11096057528.511	0.872821
TAGLN2-AP-8421	TAGLN2	8421	AP	1			1	0.2524	0.0476	0.912639	2.51516	347.776	3.639-33238.069	0.0118979
TAGLN2-AP-8423	TAGLN2	8423	AP	3			1	0.2293	0.0427	0.078114	-2.45715	0.002	0-0.27	0.0140045
IGSF8-AA-8426	IGSF8	8426	AA	7.1	6	7.2	0.9438	0.3137	0.0673	0.0993528	1.33554	8.307	0.372-185.67	0.1817
CASQ1-AP-8432	CASQ1	8432	AP	8			1	0.095	0.0126	0.995787	-0.154775	0.267	0-4825780.122	0.876999
PEA15-AD-8434	PEA15	8434	AD	4.2	4.1	5	0.9944	0.135	0.0265	0.97711	-0.650904	0.3	0.008-11.262	0.515108
PEA15-ES-8435	PEA15	8435	ES	02:03:00	1	4.1	0.8933	0.972	0.174	0.257513	-0.789792	0.61	0.179-2.08	0.429649
DCAF8-AP-8436	DCAF8	8436	AP	1			1	0.6612	0.1091	0.388239	1.00293	2.69	0.389-18.604	0.315892
DCAF8-AP-8438	DCAF8	8438	AP	7.1			1	0.6612	0.1091	0.611761	-1.00301	0.372	0.054-2.571	0.315857
DCAF8-AT-8439	DCAF8	8439	AT	10.2			1	0.3197	0.058	0.215003	-1.19995	0.099	0.002-4.334	0.230159
DCAF8-AT-8440	DCAF8	8440	AT	21			1	0.3197	0.058	0.784997	1.19995	10.129	0.231-444.649	0.230157
DCAF8-ES-8441	DCAF8	8441	ES	18	17	19	1	0.6583	0.1026	0.714026	-0.706026	0.471	0.058-3.809	0.480172
DCAF8-ES-8442	DCAF8	8442	ES	15	14	16	1	0.2676	0.0481	0.91107	1.25235	15.509	0.212-1132.175	0.210442
DCAF8-ES-8444	DCAF8	8444	ES	7.3:8.1	7.2	8.2	1	0.0729	0.0101	0.997815	-2.69552	0	0-0.002	0.00702799
DCAF8-AD-8446	DCAF8	8446	AD	7.3	7.2	8.1	1	0.4452	0.0757	0.896625	-0.373231	0.593	0.038-9.209	0.708977
DCAF8-AD-8452	DCAF8	8452	AD	7.2:7.3	7.1	8.1	1	0.5435	0.1243	0.712667	-0.60364	0.608	0.121-3.053	0.546083
DCAF8-AD-8453	DCAF8	8453	AD	7.2	7.1	8.1	0.7978	0.8082	0.1694	0.267024	-1.396	0.339	0.074-1.548	0.162715
PEX19-AP-8454	PEX19	8454	AP	1			0.8371	0.2259	0.0529	0.969768	-2.02048	0.023	0.001-0.893	0.0433337
PEX19-ES-8457	PEX19	8457	ES	3	1	4	0.9888	0.18	0.0398	0.974193	0.167103	1.398	0.027-71.359	0.867289
COPA-AA-8458	COPA	8458	AA	17.1	16	17.2	1	0.2292	0.0335	0.059132	1.25715	37.349	0.132-10557.349	0.208699
NCSTN-ES-8463	NCSTN	8463	ES	7	6	8	1	0.0979	0.0132	0.988289	-0.28927	0.13	0-130341.861	0.772375
NCSTN-ES-8466	NCSTN	8466	ES	2	1	3	1	0.4632	0.0789	0.102017	0.723452	2.556	0.201-32.487	0.469402
SLAMF6-ES-8468	SLAMF6	8468	ES	2	1	3	0.9719	0.6063	0.0617	0.974339	-0.660991	0.261	0.005-14.048	0.508618
CD84-ES-8469	CD84	8469	ES	4.2:5:6	4.1	7	0.809	0.4345	0.096	0.927162	0.651692	2.097	0.226-19.461	0.5146
CD84-ES-8471	CD84	8471	ES	6	4.1	7	0.9775	0.1707	0.0302	0.981819	1.6374	340.143	0.317-364804.01	0.101547
CD84-ES-8473	CD84	8473	ES	4.2:5	4.1	6	0.8989	0.6451	0.1107	0.19759	-2.41639	0.058	0.006-0.585	0.0156753
CD84-ES-8475	CD84	8475	ES	2	1	3	1	0.1234	0.018	0.990022	1.66247	24587.5	0.164-3690881509.827	0.0964183
SLAMF1-AT-8477	SLAMF1	8477	AT	8			0.9831	0.6017	0.0552	0.991354	0.451849	1.94	0.109-34.381	0.651378
CD48-AT-8482	CD48	8482	AT	4			1	0.3038	0.0317	0.962653	0.293874	3.763	0.001-25967.922	0.768854
SLAMF7-ES-8483	SLAMF7	8483	ES	5	4	6	0.7978	0.3074	0.0772	0.921873	-4.58533	0.002	0-0.03	4.53265e-06
SLAMF7-ES-8485	SLAMF7	8485	ES	04:05:00	3	6	0.8933	0.3547	0.0538	0.976083	-0.743345	0.238	0.005-10.449	0.457273
SLAMF7-ES-8488	SLAMF7	8488	ES	4	3	5	0.7697	0.2477	0.0459	0.983656	0.132895	1.378	0.012-156.422	0.894276
SLAMF7-ES-8490	SLAMF7	8490	ES	03:04:05	2	6	0.8876	0.2187	0.0194	0.997277	0.0349734	1.449	0-1564380579.203	0.972101
SLAMF7-ES-8499	SLAMF7	8499	ES	2	1	3	0.8427	0.5288	0.087	0.953259	0.173287	1.223	0.125-11.925	0.862426
LY9-AT-8500	LY9	8500	AT	4			1	0.5938	0.097	0.17713	0.245186	1.32	0.144-12.134	0.806313
LY9-AT-8502	LY9	8502	AT	12			1	0.6444	0.1155	0.776946	0.45035	1.515	0.248-9.254	0.652458
LY9-ES-8508	LY9	8508	ES	7	6	8	0.7697	0.9219	0.1831	0.719916	0.205415	1.123	0.371-3.398	0.837248
CD244-AA-8512	CD244	8512	AA	8.1	7	8.2	0.9663	0.5097	0.0939	0.190282	-0.163003	0.832	0.091-7.614	0.870516
CD244-ES-8514	CD244	8514	ES	3.2	2	4	0.9831	0.3023	0.0517	0.944664	1.87477	47.817	0.839-2725.741	0.0608247
CD244-AA-8515	CD244	8515	AA	3.1	2	3.2	0.8708	0.2092	0.0484	0.0524682	1.4769	25.53	0.347-1880.646	0.139701
F11R-AP-8516	F11R	8516	AP	1			0.9775	0.7526	0.141	0.412099	0.75842	1.674	0.442-6.337	0.4482
F11R-AP-8517	F11R	8517	AP	4.1			0.9775	0.7526	0.141	0.587806	-0.747012	0.602	0.159-2.28	0.455057
TSTD1-AP-8523	TSTD1	8523	AP	2.1			0.8427	0.4538	0.1023	0.092839	1.29919	3.711	0.513-26.839	0.193878
TSTD1-AP-8524	TSTD1	8524	AP	1			0.8427	0.4538	0.1023	0.905732	-1.29922	0.27	0.037-1.947	0.19387
TSTD1-RI-8525	TSTD1	8525	RI	3.2	3.1	3.3	0.9326	0.9587	0.1418	0.285731	-0.01476	0.988	0.208-4.7	0.988224
TSTD1-ES-8527	TSTD1	8527	ES	2.3	1	3.1	0.9157	0.5061	0.1129	0.863744	0.342738	1.356	0.238-7.732	0.731795
USF1-AP-8529	USF1	8529	AP	1			1	0.0894	0.0195	0.985798	0.665649	36.518	0.001-1456236.855	0.505635
USF1-AD-8533	USF1	8533	AD	5.2	5.1	6	1	0.3832	0.0672	0.72319	0.969458	4.091	0.237-70.588	0.332317
ARHGAP30-ES-8539	ARHGAP30	8539	ES	4	3	5	1	0.1709	0.0298	0.954681	2.42925	5085.74	5.2-4974031.286	0.0151301
ARHGAP30-ES-8540	ARHGAP30	8540	ES	02:03:04	1.2	5	0.927	0.7888	0.1682	0.766221	-0.738928	0.617	0.172-2.219	0.459951
ARHGAP30-ES-8541	ARHGAP30	8541	ES	03:04:00	1.2	5	1	0.1412	0.0244	0.974869	-0.172465	0.499	0-1359.77	0.863072
ARHGAP30-ES-8544	ARHGAP30	8544	ES	2	1.2	3	0.9831	0.4095	0.0596	0.0990671	-1.06846	0.148	0.004-4.916	0.285313
ARHGAP30-ES-8545	ARHGAP30	8545	ES	1.2:2:3:4:5:6	1.1	7	0.9157	0.6595	0.1188	0.950261	-0.966284	0.456	0.093-2.241	0.333902
ARHGAP30-ES-8548	ARHGAP30	8548	ES	1.2:3:5:6	1.1	7	0.8764	0.5249	0.0882	0.961527	-1.66914	0.227	0.04-1.295	0.0950897
NIT1-AT-8555	NIT1	8555	AT	8			1	0.3682	0.0745	0.542256	-1.41962	0.135	0.009-2.142	0.155718
NIT1-AT-8556	NIT1	8556	AT	7			1	0.3682	0.0745	0.457744	1.41962	7.402	0.467-117.362	0.155718
DEDD-AP-8558	DEDD	8558	AP	2			0.8539	0.8258	0.1787	0.399006	-1.53513	0.407	0.129-1.282	0.124751
DEDD-AP-8560	DEDD	8560	AP	1			0.8539	0.8258	0.1787	0.577073	1.20906	1.997	0.651-6.126	0.22664
DEDD-AD-8561	DEDD	8561	AD	6.2	6.1	7	1	0.5376	0.089	0.148644	0.293258	1.364	0.171-10.861	0.769325
USP21-AA-8565	USP21	8565	AA	13.1	12	13.2	1	0.0749	0.0112	0.997689	-0.286703	0.069	0-5913845.402	0.77434
USP21-ES-8566	USP21	8566	ES	2	1	3	0.9944	0.7169	0.1311	0.705064	0.699239	1.703	0.383-7.571	0.484403
PPOX-AT-8567	PPOX	8567	AT	14			1	0.7214	0.1023	0.272604	-0.327746	0.716	0.097-5.28	0.743103
PPOX-AT-8568	PPOX	8568	AT	13			1	0.7214	0.1023	0.727396	0.327751	1.397	0.189-10.301	0.7431
PPOX-ES-8570	PPOX	8570	ES	9	8	10	1	0.3848	0.065	0.948816	-0.135787	0.822	0.048-14.034	0.89199
PPOX-ES-8571	PPOX	8571	ES	4:5:6:7	3	8	0.9944	0.2864	0.0263	0.993027	-0.298904	0.299	0-825.937	0.765013
PPOX-ES-8572	PPOX	8572	ES	4:5:6:7:8:9:10	3	11	1	0.2357	0.0316	0.981964	0.113262	1.502	0.001-1705.603	0.909823
PPOX-ES-8577	PPOX	8577	ES	4:5:6:7:8:9	3	10	1	0.1192	0.0175	0.995117	1.71949	128082	0.193-84969966165.848	0.085525
PPOX-ES-8581	PPOX	8581	ES	3:4:5:6:7:8:9:10	2	11	1	0.2712	0.0489	0.969708	0.341509	2.01	0.037-110.328	0.73272
PPOX-AD-8587	PPOX	8587	AD	1.2	1.1	2	0.9213	0.3995	0.0935	0.924071	0.512151	1.781	0.196-16.198	0.608545
B4GALT3-AA-8588	B4GALT3	8588	AA	3.1	2.2	3.2	0.9831	0.6573	0.1333	0.395101	-0.93124	0.495	0.113-2.174	0.351729
B4GALT3-AA-8589	B4GALT3	8589	AA	2.1	1	2.2	1	0.1123	0.0234	0.990772	0.270857	3.123	0.001-11826.105	0.786501
ADAMTS4-AT-8590	ADAMTS4	8590	AT	8			1	0.201	0.0232	0.99286	0.0510034	1.229	0-3408.796	0.959323
NDUFS2-AT-8595	NDUFS2	8595	AT	10.2			1	0.5089	0.0933	0.653302	-2.55325	0.056	0.006-0.512	0.0106724
NDUFS2-AT-8596	NDUFS2	8596	AT	14.3			1	0.5089	0.0933	0.346698	2.55346	17.837	1.954-162.86	0.0106659
NDUFS2-RI-8597	NDUFS2	8597	RI	14.2	14.1	14.3	1	0.5865	0.0943	0.187946	1.03901	2.938	0.385-22.437	0.298801
NDUFS2-ES-8598	NDUFS2	8598	ES	3	2	4	1	0.0976	0.0199	0.983062	0.908932	108.815	0.004-2682102.402	0.363386
FCER1G-AT-8599	FCER1G	8599	AT	5			1	0.5387	0.1055	0.890622	1.144	3.215	0.435-23.782	0.252624
FCER1G-AT-8600	FCER1G	8600	AT	6			1	0.5387	0.1055	0.109377	-1.14399	0.311	0.042-2.3	0.252629
TOMM40L-ES-8618	TOMM40L	8618	ES	5	4	6	0.9382	0.3112	0.061	0.972108	0.792949	4.559	0.107-193.785	0.427808
NR1I3-AT-8622	NR1I3	8622	AT	7.2			0.9438	0.6268	0.097	0.379863	-0.262845	0.781	0.124-4.917	0.79267
NR1I3-AT-8624	NR1I3	8624	AT	6.8			0.9438	0.6268	0.097	0.619116	0.248962	1.263	0.201-7.917	0.80339
MPZ-RI-8658	MPZ	8658	RI	6.4	6.3	6.5	0.9438	0.2777	0.0389	0.989716	-0.340458	0.401	0.002-77.088	0.733512
SDHC-ES-8660	SDHC	8660	ES	6	5	7	1	0.1882	0.0243	0.957624	0.790066	26.332	0.008-87970.751	0.429489
SDHC-ES-8663	SDHC	8663	ES	3	2	5	1	0.1314	0.0255	0.97036	-0.912257	0.028	0-61.293	0.361634
SDHC-ES-8665	SDHC	8665	ES	02:03:00	1	5	1	0.072	0.0154	0.9839	0.550974	48.306	0-47257451.246	0.581652
FCGR2A-AD-8670	FCGR2A	8670	AD	3.3	3.2	4	0.8202	0.4244	0.0706	0.105175	-0.665624	0.295	0.008-10.744	0.505651
FCGR2B-AP-8677	FCGR2B	8677	AP	3			0.7584	0.6677	0.1147	0.559929	-0.493003	0.62	0.093-4.139	0.62201
FCGR2B-AP-8678	FCGR2B	8678	AP	1			0.7584	0.6677	0.1147	0.406233	1.21951	2.839	0.531-15.192	0.22265
UHMK1-AP-8745	UHMK1	8745	AP	2			0.9831	0.3566	0.0338	0.993294	0.258329	1.914	0.014-263.778	0.796153
UHMK1-ES-8746	UHMK1	8746	ES	8	7	9	0.9831	0.116	0.0132	0.993061	-1.78095	0.005	0-1.698	0.074921
HSD17B7-AT-8753	HSD17B7	8753	AT	10			1	0.3309	0.0629	0.837891	0.464251	2.074	0.095-45.169	0.642468
HSD17B7-AT-8754	HSD17B7	8754	AT	5.3			1	0.1782	0.0385	0.0829551	-1.34918	0.025	0-5.332	0.177279
HSD17B7-AT-8756	HSD17B7	8756	AT	2.2			1	0.2622	0.044	0.0791579	0.441604	2.645	0.035-198.47	0.658776
HSD17B7-ES-8757	HSD17B7	8757	ES	7	6	8	0.9831	0.4516	0.0995	0.909438	2.27057	11.835	1.402-99.891	0.0231733
HSD17B7-AA-8758	HSD17B7	8758	AA	5.1	4	5.2	0.9382	0.7791	0.1397	0.643485	1.01175	2.034	0.514-8.048	0.311656
NUF2-ES-8776	NUF2	8776	ES	11	10	12	0.9831	0.0767	0.0114	0.995292	-1.97314	0.014	0-0.972	0.0484798
MGST3-AP-8796	MGST3	8796	AP	2			0.9944	0.3796	0.0712	0.0646264	-0.507501	0.461	0.023-9.153	0.611803
MGST3-AP-8798	MGST3	8798	AP	1.1			0.9944	0.3796	0.0712	0.935366	0.507649	2.168	0.109-43.017	0.611699
MGST3-AT-8799	MGST3	8799	AT	10			1	0.8656	0.1316	0.251448	-1.0283	0.443	0.094-2.091	0.30381
MGST3-AT-8800	MGST3	8800	AT	9			1	0.8656	0.1316	0.748552	1.02822	2.257	0.478-10.658	0.303844
ALDH9A1-AP-8803	ALDH9A1	8803	AP	2			0.9663	0.5205	0.134	0.112107	-0.277232	0.81	0.182-3.603	0.781602
ALDH9A1-AP-8804	ALDH9A1	8804	AP	1			0.9663	0.5205	0.134	0.885118	0.194127	1.157	0.265-5.062	0.846077
TMCO1-AP-8805	TMCO1	8805	AP	4.1			1	0.2273	0.0477	0.908653	1.09451	11.982	0.14-1023.116	0.273731
TMCO1-AP-8806	TMCO1	8806	AP	1			1	0.2273	0.0477	0.0913472	-1.09451	0.083	0.001-7.126	0.273731
TMCO1-AD-8810	TMCO1	8810	AD	4.2	4.1	5	1	0.1489	0.0264	0.964373	-0.121709	0.645	0.001-748.733	0.90313
UCK2-AP-8811	UCK2	8811	AP	1			0.9944	0.655	0.1249	0.791166	2.54161	9.379	1.669-52.704	0.0110344
UCK2-AP-8812	UCK2	8812	AP	4.1			0.9944	0.655	0.1249	0.208848	-2.54004	0.107	0.019-0.6	0.0110839
UCK2-ES-8814	UCK2	8814	ES	4.3	3	5	1	0.141	0.0194	0.988611	1.20718	3460.62	0.006-1928713806.503	0.227361
POGK-AP-8819	POGK	8819	AP	2			0.764	1	0.1692	0.290012	-0.1268	0.911	0.215-3.86	0.899099
POGK-AP-8820	POGK	8820	AP	1			0.764	1	0.1692	0.701471	0.107319	1.08	0.266-4.382	0.914536
POGK-RI-8823	POGK	8823	RI	6.2	6.1	6.3	1	0.6046	0.1129	0.492714	-1.30328	0.312	0.054-1.797	0.192479
POGK-ES-8824	POGK	8824	ES	4	3	5	0.9944	0.1424	0.0242	0.986898	-1.51702	0.016	0-3.32	0.129262
POGK-ES-8825	POGK	8825	ES	04:05:00	3	6.1	1	0.2166	0.0524	0.941044	-0.914983	0.178	0.004-7.185	0.360201
POU2F1-AP-8857	POU2F1	8857	AP	4			1	0.9036	0.2025	0.525677	-0.0228025	0.989	0.372-2.631	0.981808
POU2F1-AP-8858	POU2F1	8858	AP	1			1	0.9036	0.2025	0.474323	0.0227426	1.011	0.38-2.691	0.981856
[truncated: 25,833 more rows]
