# Supplementary material for: Clusterization in acute myeloid leukemia based on prognostic alternative splicing signature to reveal the clinical characteristics in the bone marrow microenvironment
Source: Cell Biosci. 2020 Oct 12;10:118. doi: 10.1186/s13578-020-00481-5 (PMC7552347; doi:10.1186/s13578-020-00481-5)
Supplement: Supplementary file 5 — Additional file 5: Table S3. Details of prediction models for acute myelocytic leukemia based on each type of splicing event. [file 13578_2020_481_MOESM5_ESM.xlsx]

## Sheet: Table S3
Supplementary Table S3. Details of prediction models for acute myelocytic leukemia based on each type of splicing event.
Types of Event Risks	Model	ROC	P-value
AA	SIGLEC10_51337_AA * -8.57754234974195 + TMEM175_68430_AA * -26.6566993108235 + EIF2B2_28462_AA * -21.4367160642628 + MXRA8_144_AA * -11.4368860992012 + TP53_39038_AA * -9.57817628883015 + SNAP23_30178_AA * -9.98183113690143 + MAN2A2_32517_AA * -2.13199136879048 + OAS1_24603_AA * -3.52903790984945 + DICER1_29162_AA * -5.79612970203338 + INPP5B_1850_AA * -3.79280499807961 + CARS_13946_AA * -1.37317…	0.912	1.11e-16
AD	NBPF11_7331_AD * -2.99365407328863 + OGFOD2_25014_AD * -5.69302517695477 + MS4A6A_16065_AD * -14.1918604984332 + AP2B1_40327_AD * 3.72908152023822 + PHC1_20213_AD * -4.85448610546796 + PIGV_1302_AD * -3.36739570292051 + SH2B1_35871_AD * -2.32723012909585 + GPAA1_85529_AD * -17.7147140496538 + NABP1_56617_AD * -5.78434415581785 + MZF1_52490_AD * -2.66074962772372 + MEN1_16706_AD * 1.32742428733339	0.875	7.772e-16
AP	HAVCR1_74310_AP * -6.84424626924958 + GFI1_3759_AP * 4.37894465499387 + RBMS1_55724_AP * -1.89563707090163 + XXYLT1_68172_AP * -1.41437548067219 + EPS15_2956_AP * 3.20595733560542 + TLK2_42899_AP * 1.45000386195272 + FKBP5_75916_AP * -5.47518425599955 + GTF2A1_28670_AP * -4.26141530125224	0.82	5.109e-13
AT	SYTL4_89603_AT * 1.36141222398329 + KPNA5_77336_AT * 1.8819567144346 + CAMK1D_10773_AT * -3.53635574710288 + CALHM2_13010_AT * -6.55142615499225 + TUBB3_38171_AT * -12.9717165144228 + STAU2_84155_AT * -2.70934896324913 + TTLL5_28520_AT * -3.65692407068177 + ARL15_72014_AT * -12.3724111469278	0.829	2.876e-10
ES	TBCB_49352_ES * -16.1750314370043 + C19orf54_49986_ES * -19.8947085407245 + SLAMF7_8483_ES * -6.61714625034553 + MMAB_24330_ES * -3.22145839237256 + PPP2R1B_18679_ES * -4.99642586332458 + ULK3_31768_ES * 3.7115409313754 + MELK_86358_ES * -3.81318837526695 + R3HDM1_55446_ES * -4.51187429592358	0.834	8.071e-14
ME	ANKRD10_105827_ME * -4.30200470625039 + TBC1D22A_62725_ME * -4.6294866102443 + RBM39_59248_ME * -2.51605889630805 + THADA_53383_ME * -17.3734534748453 + ARL6IP5_101550_ME * 4.42014375178612 + SLC39A14_140283_ME * -2.60461502147427 + BCL7B_79949_ME * 7.44559368709626	0.738	0.000123
RI	CLIC4_1134_RI * -38.1315642043482 + WDR62_49337_RI * -10.4196948307482 + SCP2_3042_RI * -7.88663374974512 + SEC16A_88179_RI * -1.24146587249333 + PSMG4_75175_RI * -7.08603657842242 + BCL2_45708_RI * -1.91961868264801 + R3HDM4_46348_RI * -2.28772156150364 + NR1H3_15704_RI * -6.5587938351626	0.819	1.524e-10
Merged	TBCB|49352|ES * -11.76795321 + C19orf54|49986|ES * -15.58230102 + HAVCR1|74310|AP * -6.136902586 + ETFB|51320|AP * -3.360280134 + SLAMF7|8483|ES * -5.842167954 + SYTL4|89603|AT * 0.929223235 + MMAB|24330|ES * -1.822635375 + GFI1|3759|AP * 3.770889643 + KPNA5|77336|AT * 2.152392534	0.867	< 0.001
