# Supplementary material for: Clusterization in acute myeloid leukemia based on prognostic alternative splicing signature to reveal the clinical characteristics in the bone marrow microenvironment
Source: Cell Biosci. 2020 Oct 12;10:118. doi: 10.1186/s13578-020-00481-5 (PMC7552347; doi:10.1186/s13578-020-00481-5)
Supplement: Supplementary file 6 — Additional file 6: Table S4. Correlation between splicing factor and survival-associated alternative splicing events in AML. [file 13578_2020_481_MOESM6_ESM.xlsx]

## Sheet: Table S4_SF_AS
Supplementary Table S4. Correlation between splicing factor and survival-associated alternative splicing events in AML.
Splicing_Factor	AS_Symbol_ID	Pearson's_coefficient	P_value	Regulation
SF3B5	CCNL2_155_AT	0.782678	1.51342e-28	postive
RBM42	MYO1G_79577_AT	0.763812	1.73779e-26	postive
RBFOX2	MYO9B_48232_ES	0.762519	2.36675e-26	postive
SAP30BP	PPP2R5C_29315_AT	0.75132	3.17119e-25	postive
RBM42	YIF1B_49607_AT	0.736785	7.54633e-24	postive
SF3B5	C19orf70_46867_AT	0.731573	2.2355e-23	postive
DDX41	YIF1B_49607_AT	0.730767	2.6384e-23	postive
CDK12	PPIH_2101_AT	0.723414	1.16442e-22	postive
RBM42	SAFB2_46848_AT	0.722951	1.27638e-22	postive
PPP1CA	GNAI2_64970_AP	0.722325	1.44471e-22	postive
MATR3	HNRNPC_26533_AP	0.720358	2.12813e-22	postive
PPP1CA	OGDH_79544_AT	0.716961	4.12115e-22	postive
NELFE	CCNL2_155_AT	0.712914	8.94513e-22	postive
CDK12	WHSC1_68526_AT	0.712588	9.51522e-22	postive
CDK12	DENND1A_87515_AT	0.712246	1.01513e-21	postive
PCBP1	GNAI2_64970_AP	0.711711	1.12322e-21	postive
SF3B5	SAFB2_46848_AT	0.709652	1.65451e-21	postive
PQBP1	CCNL2_155_AT	0.707604	2.42339e-21	postive
RBM42	C19orf70_46867_AT	0.704125	4.60091e-21	postive
SF3B5	YIF1B_49607_AT	0.702703	5.96263e-21	postive
XAB2	YIF1B_49607_AT	0.7026	6.07581e-21	postive
AQR	MYO1G_79578_AT	0.702262	6.45988e-21	postive
U2AF2	MYO1G_79577_AT	0.70208	6.67677e-21	postive
SF3B5	TXNRD2_61089_AT	0.701586	7.30215e-21	postive
PRPF40A	MYO1G_79578_AT	0.700626	8.68459e-21	postive
DHX16	XRCC3_29496_AT	0.700156	9.45311e-21	postive
NELFE	SAFB2_46848_AT	0.699325	1.09746e-20	postive
THOC1	NDUFB2_82014_AP	0.699321	1.09812e-20	postive
RBM42	CCNL2_155_AT	0.699278	1.10662e-20	postive
SF3B5	ZNF141_68344_AT	0.696943	1.67862e-20	postive
RBM42	LEMD2_75766_AP	0.696604	1.78272e-20	postive
THOC6	YIF1B_49607_AT	0.694409	2.62669e-20	postive
DNAJC8	KIF20B_12498_AT	0.69425	2.70083e-20	postive
DNAJC8	HAT1_55960_AT	0.694134	2.75657e-20	postive
RNF40	USP48_995_AP	0.692092	3.93879e-20	postive
DDX41	TXNRD2_61089_AT	0.690844	4.89218e-20	postive
CDK12	MRPL23_13891_AT	0.690384	5.29718e-20	postive
DHX36	NDUFB2_82014_AP	0.688856	6.89312e-20	postive
SF3B5	SCARB1_25155_AT	0.688683	7.10154e-20	postive
AQR	CCNL2_157_AT	0.687687	8.42387e-20	postive
SF3B5	MYO1G_79577_AT	0.686185	1.08814e-19	postive
PQBP1	ZNF141_68344_AT	0.684326	1.49086e-19	postive
CCDC130	SIN3B_48215_AT	0.684224	1.51674e-19	postive
RBM4	RBM4_17087_AP	0.684036	1.56567e-19	postive
RBM4	RBM4_17093_AT	0.683541	1.70152e-19	postive
PCBP1	HMGN1_60607_AP	0.683284	1.77691e-19	postive
RBM26	XRCC3_29495_AT	0.682982	1.86921e-19	postive
SF3A2	MYO1G_79577_AT	0.682835	1.91594e-19	postive
PRPF31	MYO1G_79577_AT	0.682514	2.02191e-19	postive
PCBP1	MYO1G_79577_AT	0.682371	2.07078e-19	postive
MATR3	ASXL1_58951_AT	0.682314	2.09066e-19	postive
NELFE	THADA_53382_AT	0.682263	2.10853e-19	postive
RBM42	ARID1A_1295_AP	0.681856	2.25697e-19	postive
PUF60	USP48_995_AP	0.680727	2.72455e-19	postive
PRPF4B	MYO1G_79578_AT	0.680107	3.02033e-19	postive
AQR	KLC1_29468_AT	0.679952	3.09865e-19	postive
PRPF4B	SPI1_15729_AT	0.67984	3.15699e-19	postive
FAM50A	YIF1B_49607_AT	0.678451	3.97179e-19	postive
RBM26	SH3BP1_62140_ES	0.677443	4.68768e-19	postive
SF3A2	SAFB2_46848_AT	0.677358	4.75414e-19	postive
CDK12	CLTA_86327_AT	0.675001	6.98657e-19	postive
THOC6	TXNRD2_61089_AT	0.674842	7.17024e-19	postive
XAB2	HNRNPF_11326_AP	0.674682	7.35862e-19	postive
CDK12	MPV17_52964_AT	0.674445	7.64779e-19	postive
RBM42	LONRF1_82748_AP	0.673895	8.36109e-19	postive
CDK12	COQ4_87737_AT	0.673397	9.06183e-19	postive
CCDC130	YIF1B_49607_AT	0.672528	1.04261e-18	postive
RBM42	TRIM11_10207_AP	0.672192	1.10062e-18	postive
CDK12	C19orf70_46866_AT	0.672001	1.13488e-18	postive
CCDC12	PPP2R5C_29315_AT	0.671621	1.2063e-18	postive
SAP30BP	DCK_69460_AD	0.671522	1.22567e-18	postive
CDK12	SAFB2_46849_AT	0.67106	1.31982e-18	postive
RBM42	RAB11B_47226_AT	0.670342	1.48049e-18	postive
RBM10	USP48_995_AP	0.670267	1.4983e-18	postive
LSM10	OGDH_79544_AT	0.6697	1.63993e-18	postive
DHX36	KLC1_29468_AT	0.669562	1.67636e-18	postive
RBM26	SULT1A3_94134_AP	0.66953	1.68511e-18	postive
U2SURP	MYO1G_79578_AT	0.669363	1.7303e-18	postive
PCBP3	HDAC9_78890_AT	0.668854	1.8762e-18	postive
DHX36	MYO1G_79578_AT	0.668183	2.08676e-18	postive
PPP1CA	NPLOC4_44132_AT	0.668162	2.09383e-18	postive
SART1	MYO1G_79577_AT	0.668105	2.11289e-18	postive
RBM10	XRCC3_29496_AT	0.667819	2.21073e-18	postive
CACTIN	RUFY3_69444_AP	0.667678	2.26065e-18	postive
PRPF31	TXNRD2_61089_AT	0.667541	2.3101e-18	postive
RBM42	SCARB1_25155_AT	0.667433	2.34978e-18	postive
SNRPB2	ZNF83_51475_AP	0.666984	2.5222e-18	postive
AQR	SCARB1_25154_AT	0.666885	2.5617e-18	postive
CDK12	KLC1_29468_AT	0.666687	2.64302e-18	postive
SF3A2	YIF1B_49607_AT	0.666633	2.66544e-18	postive
CDK12	NPLOC4_44133_AT	0.6661	2.89866e-18	postive
DHX36	DENND1A_87515_AT	0.666082	2.90681e-18	postive
U2AF2	YIF1B_49607_AT	0.665641	3.1152e-18	postive
ZNF326	OGDH_79543_AT	0.665601	3.13481e-18	postive
THOC6	MYO1G_79577_AT	0.665232	3.32117e-18	postive
SMNDC1	ASXL1_58951_AT	0.665212	3.332e-18	postive
RBM26	TMUB2_41787_AT	0.664801	3.55285e-18	postive
PQBP1	TXNRD2_61089_AT	0.664626	3.65167e-18	postive
CCDC130	HIC2_61228_AP	0.664053	3.99342e-18	postive
ZNF207	PPIH_2101_AT	0.663244	4.52907e-18	postive
RBM26	OGDH_79543_AT	0.662993	4.70868e-18	postive
CCDC130	MYO1G_79577_AT	0.66292	4.76302e-18	postive
SF3B5	USE1_48234_AT	0.66284	4.82193e-18	postive
CACTIN	ARID1A_1295_AP	0.662804	4.84903e-18	postive
SYNCRIP	SULT1A3_94134_AP	0.66278	4.86726e-18	postive
NELFE	ZNF141_68344_AT	0.662725	4.90869e-18	postive
DDX41	MAP4_64550_AT	0.662647	4.96904e-18	postive
NELFE	ANAPC15_17565_AT	0.661846	5.62449e-18	postive
SF3B5	LEMD2_75766_AP	0.661533	5.90315e-18	postive
CDK12	ANAPC15_17566_AT	0.661144	6.26824e-18	postive
SF3B5	NDUFA11_46952_AT	0.659818	7.68658e-18	postive
SF3B5	ANAPC15_17565_AT	0.659633	7.90672e-18	postive
DHX36	WHSC1_68526_AT	0.659627	7.91416e-18	postive
PRPF4B	APBB1IP_11030_AT	0.659605	7.94119e-18	postive
U2SURP	KLC1_29468_AT	0.65948	8.09535e-18	postive
NOSIP	SIN3B_48215_AT	0.658859	8.90148e-18	postive
DHX16	ASXL1_58952_AT	0.658655	9.18343e-18	postive
SF3B5	DENND3_85328_AT	0.658	1.01487e-17	postive
CDK10	SIN3B_48215_AT	0.657758	1.05289e-17	postive
PRPF31	CCNL2_155_AT	0.657682	1.06513e-17	postive
THOC1	APBB1IP_11030_AT	0.657392	1.11322e-17	postive
NELFE	RBM4_17094_AT	0.657344	1.12132e-17	postive
CCDC130	LONRF1_82748_AP	0.656922	1.19547e-17	postive
DDX6	KLC1_29468_AT	0.656505	1.27347e-17	postive
CDK12	CCNL2_157_AT	0.65646	1.28234e-17	postive
NSRP1	PQLC1_46266_ES	0.656405	1.29302e-17	postive
PRPF4B	KLC1_29468_AT	0.655795	1.41802e-17	postive
U2AF1L4	PPP2R5C_29315_AT	0.655777	1.42179e-17	postive
MATR3	XRCC3_29495_AT	0.655712	1.4357e-17	postive
DHX36	OGDH_79543_AT	0.655576	1.46567e-17	postive
CCDC12	DCK_69460_AD	0.655304	1.52695e-17	postive
SF3B5	NDUFS3_15783_AT	0.655078	1.57982e-17	postive
PCBP1	ARID1A_1295_AP	0.654907	1.62102e-17	postive
PRPF40A	KLC1_29468_AT	0.654816	1.64346e-17	postive
THOC1	DENND1A_87515_AT	0.654733	1.66412e-17	postive
ZNF326	APBB1IP_11030_AT	0.6544	1.74952e-17	postive
CDC40	MYO1G_79578_AT	0.654353	1.76199e-17	postive
FAM50A	OSGIN1_37800_AT	0.654262	1.78613e-17	postive
CWC22	MYO1G_79578_AT	0.654134	1.82095e-17	postive
ZNF326	NDUFB2_82014_AP	0.653942	1.87406e-17	postive
RBM26	NPLOC4_44133_AT	0.65393	1.87734e-17	postive
PRPF31	YIF1B_49607_AT	0.653151	2.10978e-17	postive
PCBP1	RAB11B_47226_AT	0.652274	2.40483e-17	postive
U2AF2	TXNRD2_61089_AT	0.652203	2.43056e-17	postive
DHX16	SIN3B_48215_AT	0.651377	2.74857e-17	postive
LSM10	TFEB_76123_AT	0.650635	3.06854e-17	postive
DDX41	MYO1G_79577_AT	0.65043	3.16304e-17	postive
ZNF207	SPI1_15729_AT	0.650424	3.16555e-17	postive
AGGF1	RAB4B_50002_AT	0.650356	3.19756e-17	postive
CDK12	CCDC57_44296_AT	0.650188	3.27805e-17	postive
CLASRP	YIF1B_49607_AT	0.650092	3.3251e-17	postive
CLASRP	YIF1B_49606_AT	-0.650102	3.32018e-17	negative
AGGF1	RAB4B_50003_AT	-0.650356	3.19756e-17	negative
ZNF207	SPI1_15728_AT	-0.65042	3.16738e-17	negative
DDX41	MYO1G_79578_AT	-0.650426	3.16465e-17	negative
LSM10	TFEB_76124_AT	-0.650635	3.06854e-17	negative
FAM50A	OSGIN1_37799_AT	-0.650701	3.03831e-17	negative
DHX16	SIN3B_48214_AT	-0.651375	2.74911e-17	negative
U2AF2	TXNRD2_61090_AT	-0.652194	2.43384e-17	negative
PCBP1	RAB11B_47227_AT	-0.652268	2.40698e-17	negative
PCBP1	KLC1_29468_AT	-0.652564	2.30304e-17	negative
PRPF31	YIF1B_49606_AT	-0.653176	2.10203e-17	negative
RBM26	NPLOC4_44132_AT	-0.653952	1.87115e-17	negative
CWC22	MYO1G_79577_AT	-0.654133	1.82105e-17	negative
CDC40	MYO1G_79577_AT	-0.654351	1.76236e-17	negative
ZNF326	APBB1IP_11031_AT	-0.6544	1.74952e-17	negative
AQR	UROS_13429_AT	-0.654571	1.70518e-17	negative
NSRP1	ADNP_59788_AP	-0.654647	1.68576e-17	negative
TRA2B	TPM3_7789_AT	-0.654649	1.68526e-17	negative
PCBP1	ARID1A_1293_AP	-0.654907	1.62102e-17	negative
DHX36	OGDH_79544_AT	-0.655575	1.46576e-17	negative
MATR3	XRCC3_29496_AT	-0.655712	1.4357e-17	negative
CDK12	UROS_13429_AT	-0.65582	1.41265e-17	negative
SF3B5	COQ4_87737_AT	-0.655857	1.40475e-17	negative
PCBP1	SULT1A3_94134_AP	-0.656184	1.33696e-17	negative
CDK12	CCNL2_155_AT	-0.656466	1.28112e-17	negative
MATR3	WAC_11098_AP	-0.657156	1.15375e-17	negative
SF3B5	NDUFS3_15782_AT	-0.657237	1.13963e-17	negative
THOC1	APBB1IP_11031_AT	-0.657392	1.11322e-17	negative
PRPF31	CCNL2_157_AT	-0.65767	1.06712e-17	negative
CDK10	SIN3B_48214_AT	-0.657764	1.05193e-17	negative
SF3B5	DENND3_85327_AT	-0.658	1.01484e-17	negative
DHX16	ASXL1_58951_AT	-0.658655	9.18343e-18	negative
NOSIP	SIN3B_48214_AT	-0.658858	8.90341e-18	negative
PRPF4B	APBB1IP_11031_AT	-0.659605	7.94119e-18	negative
DHX36	WHSC1_68527_AT	-0.659628	7.91343e-18	negative
SF3B5	NDUFA11_46953_AT	-0.659809	7.69616e-18	negative
CLASRP	KLC1_29468_AT	-0.660463	6.96127e-18	negative
SF3B5	ATOX1_74179_RI	-0.660963	6.4457e-18	negative
SF3B5	LEMD2_75767_AP	-0.661533	5.90315e-18	negative
SF3B5	ANAPC15_17566_AT	-0.661674	5.77645e-18	negative
PCBP3	HDAC9_78891_AT	-0.662101	5.40737e-18	negative
DDX41	MAP4_64549_AT	-0.662647	4.96904e-18	negative
NELFE	ZNF141_68345_AT	-0.662725	4.90869e-18	negative
CACTIN	ARID1A_1293_AP	-0.662804	4.84903e-18	negative
SF3B5	USE1_48235_AT	-0.66284	4.82193e-18	negative
CDK12	ANAPC15_17565_AT	-0.6629	4.7775e-18	negative
CCDC130	MYO1G_79578_AT	-0.662917	4.76457e-18	negative
RBM26	OGDH_79544_AT	-0.662996	4.70666e-18	negative
NOSIP	KLC1_29468_AT	-0.663166	4.58407e-18	negative
ZNF207	PPIH_2100_AT	-0.663244	4.52907e-18	negative
PCBP1	CCDC57_44296_AT	-0.664213	3.8946e-18	negative
DNAJC6	CELF1_15763_AA	-0.66424	3.87857e-18	negative
PQBP1	TXNRD2_61090_AT	-0.664621	3.65432e-18	negative
SAP30BP	HNRNPA1_22145_AA	-0.664624	3.65277e-18	negative
RBM4	TPM3_7789_AT	-0.664724	3.59629e-18	negative
RBM26	TMUB2_41786_AT	-0.664801	3.55285e-18	negative
CDC40	UROS_13429_AT	-0.664816	3.54452e-18	negative
NOSIP	ACAD10_24533_AT	-0.664856	3.52272e-18	negative
SMNDC1	ASXL1_58952_AT	-0.665212	3.332e-18	negative
THOC6	MYO1G_79578_AT	-0.665236	3.31909e-18	negative
DHX16	SH3BP1_62140_ES	-0.665593	3.13867e-18	negative
ZNF326	OGDH_79544_AT	-0.665599	3.13556e-18	negative
U2AF2	YIF1B_49606_AT	-0.665657	3.10726e-18	negative
NELFE	ANAPC15_17566_AT	-0.665669	3.10172e-18	negative
CDK12	NPLOC4_44132_AT	-0.66611	2.89416e-18	negative
SF3A2	YIF1B_49606_AT	-0.66664	2.66251e-18	negative
AQR	SCARB1_25155_AT	-0.666888	2.56069e-18	negative
FAM50A	KLC1_29468_AT	-0.667113	2.4714e-18	negative
CDK12	NDUFB2_82017_AP	-0.66717	2.44919e-18	negative
RBM42	SCARB1_25154_AT	-0.667426	2.35238e-18	negative
PRPF31	TXNRD2_61090_AT	-0.667537	2.3115e-18	negative
RBM10	XRCC3_29495_AT	-0.667819	2.21073e-18	negative
SART1	MYO1G_79578_AT	-0.668103	2.11357e-18	negative
PPP1CA	NPLOC4_44133_AT	-0.668134	2.10316e-18	negative
DHX36	MYO1G_79577_AT	-0.668185	2.08619e-18	negative
SF3B5	CYP2R1_14479_AP	-0.669083	1.80934e-18	negative
U2SURP	MYO1G_79577_AT	-0.669358	1.73167e-18	negative
DHX36	NDUFB2_82017_AP	-0.669467	1.70213e-18	negative
LSM10	OGDH_79543_AT	-0.6697	1.63997e-18	negative
THOC6	KLC1_29468_AT	-0.669897	1.58938e-18	negative
RBM10	USP48_994_AP	-0.670266	1.49849e-18	negative
RBM42	RAB11B_47227_AT	-0.670343	1.48023e-18	negative
RBM42	CYP2R1_14479_AP	-0.670611	1.4182e-18	negative
CDK12	SAFB2_46848_AT	-0.671065	1.31879e-18	negative
SAP30BP	UBE2N_23691_AD	-0.671963	1.14185e-18	negative
CDK12	C19orf70_46867_AT	-0.671992	1.13654e-18	negative
RBM42	TRIM11_10206_AP	-0.672192	1.10062e-18	negative
U2AF2	KLC1_29468_AT	-0.672273	1.08622e-18	negative
PCBP1	NDUFB2_82014_AP	-0.672462	1.05375e-18	negative
CCDC130	YIF1B_49606_AT	-0.672542	1.04017e-18	negative
THOC6	TXNRD2_61090_AT	-0.674837	7.17585e-19	negative
CDK12	CLTA_86328_AT	-0.675023	6.96168e-19	negative
SF3A2	SAFB2_46849_AT	-0.677362	4.75075e-19	negative
FAM50A	YIF1B_49606_AT	-0.67846	3.96598e-19	negative
PRPF4B	SPI1_15728_AT	-0.679837	3.15825e-19	negative
PRPF4B	MYO1G_79577_AT	-0.680103	3.02218e-19	negative
SAP30BP	ZBTB44_19493_RI	-0.680361	2.89544e-19	negative
PUF60	USP48_994_AP	-0.680723	2.72611e-19	negative
U2AF1L4	CAD_52954_ES	-0.681306	2.47389e-19	negative
RBM42	ARID1A_1293_AP	-0.681856	2.25697e-19	negative
MATR3	ASXL1_58952_AT	-0.682314	2.09066e-19	negative
PCBP1	MYO1G_79578_AT	-0.68237	2.07101e-19	negative
PRPF31	MYO1G_79578_AT	-0.68251	2.02326e-19	negative
SF3A2	MYO1G_79578_AT	-0.682838	1.91491e-19	negative
RBM26	XRCC3_29496_AT	-0.682982	1.86921e-19	negative
NSRP1	GNAI2_64970_AP	-0.68325	1.78702e-19	negative
CCDC130	SIN3B_48214_AT	-0.684222	1.51732e-19	negative
PQBP1	ZNF141_68345_AT	-0.684326	1.49086e-19	negative
PQBP1	ANKS3_33799_AT	-0.684488	1.45059e-19	negative
RBM47	MEFV_33476_ES	-0.685315	1.26127e-19	negative
PCBP1	HMGN1_60609_AP	-0.685861	1.14969e-19	negative
SF3B5	MYO1G_79578_AT	-0.686176	1.08984e-19	negative
AQR	CCNL2_155_AT	-0.687688	8.42192e-20	negative
SF3B5	SCARB1_25154_AT	-0.688678	7.1074e-20	negative
DDX41	TXNRD2_61090_AT	-0.690842	4.89345e-20	negative
RNF40	USP48_994_AP	-0.692096	3.93595e-20	negative
DHX36	UROS_13429_AT	-0.692299	3.79918e-20	negative
DNAJC8	HAT1_55961_AT	-0.694128	2.75925e-20	negative
DNAJC8	KIF20B_12497_AT	-0.694245	2.70312e-20	negative
THOC6	YIF1B_49606_AT	-0.694426	2.61877e-20	negative
RBM42	CCDC57_44296_AT	-0.696169	1.92546e-20	negative
RBM42	LEMD2_75767_AP	-0.696604	1.78272e-20	negative
SF3B5	ZNF141_68345_AT	-0.696943	1.67862e-20	negative
DDX41	KLC1_29468_AT	-0.698953	1.17305e-20	negative
PQBP1	KLC1_29468_AT	-0.699182	1.12584e-20	negative
CDK12	DENND1A_87514_AT	-0.699254	1.11144e-20	negative
RBM42	CCNL2_157_AT	-0.699276	1.10716e-20	negative
NELFE	SAFB2_46849_AT	-0.699324	1.09756e-20	negative
DHX16	XRCC3_29495_AT	-0.700156	9.45311e-21	negative
PRPF40A	MYO1G_79577_AT	-0.700626	8.68492e-21	negative
CCDC130	KLC1_29468_AT	-0.701302	7.68736e-21	negative
SF3B5	TXNRD2_61090_AT	-0.701582	7.30784e-21	negative
U2AF2	MYO1G_79578_AT	-0.702079	6.67846e-21	negative
AQR	MYO1G_79577_AT	-0.702257	6.46647e-21	negative
CDK12	RBM4_17094_AT	-0.702475	6.21554e-21	negative
XAB2	YIF1B_49606_AT	-0.7026	6.07586e-21	negative
SF3B5	YIF1B_49606_AT	-0.702721	5.94298e-21	negative
RBM42	C19orf70_46866_AT	-0.704127	4.59875e-21	negative
PQBP1	CCNL2_157_AT	-0.707607	2.42188e-21	negative
SF3B5	SAFB2_46849_AT	-0.709654	1.65359e-21	negative
SART1	KLC1_29468_AT	-0.712512	9.65392e-22	negative
CDK12	WHSC1_68527_AT	-0.712588	9.5147e-22	negative
NELFE	CCNL2_157_AT	-0.712909	8.95326e-22	negative
PPP1CA	OGDH_79543_AT	-0.716955	4.12566e-22	negative
MATR3	HNRNPC_26531_AP	-0.720358	2.12813e-22	negative
RBM42	SAFB2_46849_AT	-0.722953	1.276e-22	negative
CDK12	PPIH_2100_AT	-0.723414	1.16442e-22	negative
NELFE	KLC1_29468_AT	-0.723534	1.13687e-22	negative
HSPA1B	GCH1_27600_RI	-0.727267	5.38073e-23	negative
PRPF31	KLC1_29468_AT	-0.730638	2.70921e-23	negative
DDX41	YIF1B_49606_AT	-0.730756	2.64435e-23	negative
SF3B5	C19orf70_46866_AT	-0.731578	2.2335e-23	negative
RBM42	YIF1B_49606_AT	-0.736799	7.52455e-24	negative
CDK12	CCDC57_44297_AT	-0.740972	3.09517e-24	negative
RBM42	KLC1_29468_AT	-0.747006	8.30967e-25	negative
SF3B5	KLC1_29468_AT	-0.749129	5.18467e-25	negative
RBM42	MYO1G_79578_AT	-0.763813	1.7375e-26	negative
SF3B5	CCNL2_157_AT	-0.782671	1.51619e-28	negative
RBM26	GNAI2_64970_AP	-0.804565	3.28194e-31	negative
