# Supplementary material for: Clusterization in acute myeloid leukemia based on prognostic alternative splicing signature to reveal the clinical characteristics in the bone marrow microenvironment
Source: Cell Biosci. 2020 Oct 12;10:118. doi: 10.1186/s13578-020-00481-5 (PMC7552347; doi:10.1186/s13578-020-00481-5)
Supplement: Supplementary file 7 — Additional file 7: Table S5. Correlation between splicing factor (SF) expression and SF methylation in AML. [file 13578_2020_481_MOESM7_ESM.xlsx]

## Sheet: Table S5_SF_methylation
Supplementary Table S5. Correlation between splicing factor(SF) expression and SF methylation in AML.
Splicing_Factor	Pearson's_coefficient	P_value
FAM50B	-0.598	4.8317e-11
MSI2	-0.552	2.54078e-09
SRSF8	-0.486	2.99502e-07
YBX3	-0.479	4.66409e-07
HNRNPH3	-0.44	4.63339e-06
HNRNPF	-0.439	4.98246e-06
JUP	-0.409	2.43007e-05
MYEF2	-0.403	3.17645e-05
LUC7L	-0.403	3.27941e-05
RBM47	-0.4	3.7457e-05
SDE2	-0.398	4.09665e-05
GPATCH8	-0.392	5.44112e-05
CPSF6	-0.38	9.50719e-05
HSPB1	-0.379	0.000101081
RAVER2	-0.368	0.000163775
SRSF12	-0.364	0.000198293
PSIP1	-0.359	0.000248766
MBNL1	-0.353	0.000319489
CCDC12	-0.353	0.000321819
SYNCRIP	-0.347	0.000405813
FUS	-0.344	0.000462903
PTBP3	-0.344	0.000464937
ELAVL4	-0.333	0.000702571
PAXBP1	-0.332	0.000740438
RBM4B	-0.332	0.000746113
RBBP6	-0.331	0.000766188
BUB3	-0.329	0.000844414
ARGLU1	-0.326	0.000943458
PNN	-0.311	0.00161171
ZC3HAV1	-0.309	0.00175341
RBM27	-0.304	0.0020983
FRA10AC1	-0.301	0.00231905
HSPA1A	-0.299	0.00246919
PTBP2	-0.295	0.00286425
SNRPN	-0.293	0.00304077
RBM39	-0.285	0.00412001
ZC3H11A	-0.283	0.00428426
CELF2	-0.282	0.00445207
MFSD11	-0.275	0.00566171
FUBP3	-0.272	0.00610617
ILF3	-0.271	0.00637042
ZC3H18	-0.267	0.00723263
DHX15	-0.266	0.00754046
RBM15B	-0.262	0.00835934
CFAP20	-0.256	0.0101347
KHDRBS1	-0.255	0.0105936
HNRNPAB	-0.245	0.0139133
TOP1MT	-0.244	0.014288
ZFR	-0.242	0.0152875
DDX17	-0.24	0.0160449
ZNF207	-0.238	0.0171039
NCBP2	-0.238	0.017235
TRIM24	-0.236	0.0179081
HNRNPU	-0.235	0.018738
ZNF346	-0.234	0.0193072
CLK4	-0.233	0.0194662
ZNF131	-0.23	0.0211094
PRPF40A	-0.226	0.0234548
ALYREF	-0.226	0.023961
ELAVL1	-0.225	0.024505
GPATCH3	-0.221	0.027121
DDX19A	-0.218	0.0296662
LSM8	-0.216	0.0307408
HNRNPC	-0.215	0.0314659
DDX19B	-0.215	0.0316444
DHX36	-0.214	0.0329242
C9orf78	-0.21	0.0360965
BAG2	-0.201	0.0443956
RNPS1	-0.2	0.0457358
DDX50	-0.199	0.0469358
TOPORS	-0.197	0.049543
CHERP	-0.197	0.0499027
